# Supplementary material for: Gene transcripts associated with muscle strength: a CHARGE meta-analysis of 7,781 persons
Source: Physiol Genomics. 2015 Oct 20;48(1):1–11. doi: 10.1152/physiolgenomics.00054.2015 (PMC4757025; doi:10.1152/physiolgenomics.00054.2015)
Supplement: Supplementary Table 1 [file Supplementary_Table01.xlsx]

## Sheet: 1. all
UniqueID	Weight	Zscore	P.value	P.value.BH	Direction	HetChiSq	HetDf	HetPVal	ILMNpropExp	Gene	EntrezID	Chr	Start	Affy_TranscriptClusterID	ILMN_ProbeID	Fx_FHS	SE_FHS	P_FHS	N_FHS	Z_Ilmn	P_Ilmn	N_Ilmn	Fx_NESDA	SE_NESDA	P_NESDA	N_NESDA	o.Weight	o.Zscore	o.P.value	y.Weight	y.Zscore	y.P.value	m.Weight	m.Zscore	m.P.value	f.Weight	f.Zscore	f.P.value
26260	7781	-5.666	1.458e-08	0.000194978	--	0.269	1	0.6042	0.88217	ALAS2	212	X	55034963	4009849	ILMN_2271875	-0.00650376	0.00128049	3.92e-07	5576	-2.578	0.009948	2205	-0.00507946	0.00265734	0.0560975	1989	2402	-3.492	0.000479	5379	-4.195	2.73e-05	3557	-4.363	1.28e-05	4224	-3.028	0.00246
13056	7781	-5.51	3.589e-08	0.000305745	--	1.705	1	0.1917	0.427301	MXI1	4601	10	111954069	3263624	ILMN_1794074	-0.00317431	0.00059149	8.35e-08	5576	-1.828	0.06756	2205	-0.000664248	0.00152753	0.663721	1989	2402	-3.323	0.000889	5379	-3.828	0.000129	3557	-3.772	0.000162	4224	-3.481	0.000499
17747	7781	5.373	7.761e-08	0.000305745	++	0.909	1	0.3404	0.0729213	HEATR5A	25938	14	31760322	3559690	ILMN_1692588	0.0043271	0.000854863	4.29e-07	5576	2.053	0.04008	2205					2402	3.632	0.000281	5379	4.096	4.2e-05	3557	5.274	1.34e-07	4224	1.907	0.05649
17212	7781	-5.283	1.272e-07	0.000392899	--	0.258	1	0.6115	1	PNP	4860	14	20937558	3527514	ILMN_2172174	-0.00296987	0.000706258	2.65e-05	5576	-3.242	0.001186	2205					2402	-3.557	0.000375	5379	-3.678	0.000235	3557	-4.291	1.78e-05	4224	-3.429	0.000605
12509	7781	-5.169	2.349e-07	0.000464712	--	0.871	1	0.3507	1	STOM	2040	9	124101286	3223928	ILMN_1766657	-0.00302847	0.000620814	1.1e-06	5576	-1.962	0.04979	2205	-0.00197631	0.00126291	0.117782	1989	2402	-4.201	2.65e-05	5379	-2.737	0.006193	3557	-3.684	0.00023	4224	-2.804	0.005053
17969	7781	5.138	2.78e-07	0.000464712	++	0.049	1	0.8241	0.999111	RPS6KA5	9252	14	91336707	3576284	ILMN_1657515	0.00194948	0.000435953	7.91e-06	5576	2.547	0.01087	2205					2402	2.881	0.003968	5379	4.098	4.16e-05	3557	4.406	1.05e-05	4224	2.159	0.03082
26463	7781	-5.085	3.684e-07	0.000579602	--	0.248	1	0.6182	0.95598	MBNL3	55796	X	131444464	4022106	ILMN_1905548	-0.00321448	0.000795251	5.37e-05	5576	-3.129	0.001756	2205					2402	-4.015	5.93e-05	5379	-3.012	0.002598	3557	-2.824	0.004748	4224	-3.735	0.000188
22151	7781	-5.073	3.91e-07	0.000580983	--	0.662	1	0.4159	1	RAD23A	5886	19	13056654	3822074	ILMN_1751571	-0.00224857	0.000475107	2.27e-06	5576	-2.012	0.04422	2205					2402	-3.112	0.00186	5379	-3.959	7.53e-05	3557	-4.277	1.89e-05	4224	-2.612	0.009004
11888	7781	-5.028	4.965e-07	0.000682692	--	1.154	1	0.2828	0.996888	TMOD1	7111	9	100263931	3181240	ILMN_1736911	-0.00474015	0.000980629	1.38e-06	5576	-1.767	0.0772	2205	-0.00205068	0.00194523	0.291924	1989	2402	-2.894	0.003805	5379	-4.137	3.51e-05	3557	-3.783	0.000155	4224	-3.137	0.001708
7851	7781	5.022	5.105e-07	0.000682692	++	0.31	1	0.5776	0.999111	HNRNPA0	10949	5	137073063	2877141	ILMN_1753279	0.00133588	0.000337492	7.65e-05	5576	3.145	0.001661	2205	0.00181343	0.00112209	0.10624	1989	2402	3.101	0.001928	5379	3.524	0.000426	3557	2.992	0.002769	4224	3.363	0.000771
20141	7781	-4.901	9.534e-07	0.00110868	--	0.048	1	0.8275	0.591374	GID4	79018	17	17942606	3712922	ILMN_2113016	-0.00237466	0.000556373	2e-05	5576	-2.424	0.01533	2205					2402	-4.371	1.24e-05	5379	-2.831	0.004641	3557	-3.84	0.000123	4224	-2.449	0.01431
16951	7781	-4.88	1.062e-06	0.00113938	--	0.324	1	0.5695	0.998666	TFDP1	7027	13	114238807	3502710	ILMN_2117987	-0.00260843	0.000587758	9.26e-06	5576	-2.116	0.03433	2205	-5.46989e-05	0.00147387	0.970399	1989	2402	-3.606	0.000311	5379	-2.811	0.004932	3557	-3.236	0.001214	4224	-3.112	0.001857
5374	7781	4.879	1.065e-06	0.00113938	++	1.226	1	0.2682	1	WDR82	80335	3	52288457	2676041	ILMN_1679655	0.00250089	0.000529327	2.36e-06	5576	1.66	0.0969	2205	-0.00157349	0.0010293	0.126512	1989	2402	2.41	0.01596	5379	4.151	3.31e-05	3557	4.089	4.33e-05	4224	1.842	0.06548
5784	7781	-4.853	1.219e-06	0.00120753	--	3.763	1	0.05239	0.999111	IGF2BP2	10644	3	185361541	2708922	ILMN_1702447	-0.00472383	0.000917743	2.74e-07	5576	-0.941	0.3467	2205					2402	-2.783	0.005383	5379	-3.683	0.000231	3557	-3.801	0.000144	4224	-2.792	0.005231
17883	7781	-4.804	1.556e-06	0.00135801	--	2.416	1	0.1201	0.958204	VTI1B	10490	14	68113626	3569374	ILMN_1693136	-0.00305526	0.000623565	9.88e-07	5576	-1.241	0.2144	2205	0.00124207	0.000961486	0.196581	1989	2402	-3.151	0.001629	5379	-3.415	0.000638	3557	-4	6.33e-05	4224	-2.114	0.03455
7734	7781	4.802	1.574e-06	0.00135801	++	0.447	1	0.504	0.98755	ARRDC3	57561	5	90664555	2866704	ILMN_2198515	0.00218341	0.000493475	9.85e-06	5576	1.99	0.04655	2205	0.00118896	0.00164366	0.469551	1989	2402	3.215	0.001303	5379	3.344	0.000825	3557	3.587	0.000334	4224	3.957	7.57e-05
12341	7781	-4.79	1.665e-06	0.00139163	--	0.565	1	0.4524	0.98177	UBQLN1	29979	9	86274897	3212143	ILMN_2351611	-0.00153137	0.000343397	8.38e-06	5576	-1.914	0.05562	2205	0.000277316	0.00121774	0.819881	1989	2402	-2.921	0.003486	5379	-3.456	0.000549	3557	-3.709	0.000208	4224	-2.083	0.03726
21613	7781	-4.768	1.863e-06	0.00150993	--	0.227	1	0.6339	1	RIOK3	8780	18	20907037	3781654	ILMN_1724700	-0.00335156	0.000780579	1.79e-05	5576	-2.135	0.03277	2205	-0.000608886	0.00133495	0.648364	1989	2402	-4.027	5.65e-05	5379	-2.779	0.005457	3557	-3.252	0.001148	4224	-2.723	0.006466
9039	7781	-4.753	2.002e-06	0.00153904	--	0.791	1	0.3739	0.255225	SLC26A8	116369	6	35890369	2951730	ILMN_1672575	-0.00235542	0.000523258	6.89e-06	5576	-1.778	0.07546	2205	-0.00181942	0.00147431	0.217328	1989	2402	-0.729	0.466	5379	-5.061	4.17e-07	3557	-3.664	0.000248	4224	-3.459	0.000543
19632	7781	-4.711	2.467e-06	0.00178331	--	0.306	1	0.5803	0.999111	NTAN1	123803	16	15131005	3681674	ILMN_1815552	-0.00258793	0.000603816	1.85e-05	5576	-2.04	0.04139	2205	0.000362619	0.00194893	0.852418	1989	2402	-2.736	0.006222	5379	-3.812	0.000138	3557	-3.705	0.000211	4224	-2.798	0.005139
7661	7781	4.661	3.141e-06	0.00215408	++	1.258	1	0.2621	0.662072	PDE4D	5144	5	58264876	2858134	ILMN_1791483	0.00110573	0.000329985	0.000811067	5576	3.431	0.0006017	2205					2402	1.48	0.1388	5379	3.958	7.55e-05	3557	3.519	0.000434	4224	2.135	0.03274
23389	7781	-4.632	3.627e-06	0.0023632	--	2.446	1	0.1178	0.999111	AP2S1	1175	19	47341440	3866302	ILMN_1662426	-0.00239896	0.000504155	2e-06	5576	-1.142	0.2536	2205					2402	-3.032	0.002429	5379	-3.388	0.000703	3557	-3.87	0.000109	4224	-2.118	0.03417
16811	7781	-4.62	3.834e-06	0.00238475	--	0.004	1	0.9496	0.999555	RGCC	28984	13	42031598	3486956	ILMN_1658494	-0.00326981	0.000842665	0.000105543	5576	-2.513	0.01197	2205					2402	-2.157	0.03104	5379	-4.102	4.1e-05	3557	-4.439	9.03e-06	4224	-1.495	0.135
6035	7781	4.606	4.096e-06	0.00248981	++	0	1	0.9993	0.995109	POLR2B	5431	4	57844406	2728448	ILMN_2088172	0.0013433	0.000344182	9.62e-05	5576	2.451	0.01423	2205	-0.00282666	0.0018281	0.122222	1989	2402	2.179	0.02932	5379	3.735	0.000188	3557	3.827	0.00013	4224	2.077	0.03781
4556	7781	-4.593	4.359e-06	0.00253447	--	0.05	1	0.8228	1	EIF1B	10289	3	40350585	2618598	ILMN_1679324	-0.00257479	0.000641946	6.13e-05	5576	-2.256	0.02409	2205	-0.000293253	0.0015946	0.854109	1989	2402	-4.348	1.38e-05	5379	-2.487	0.01287	3557	-3.704	0.000212	4224	-1.399	0.1617
21967	7781	4.572	4.83e-06	0.0026941	++	0.593	1	0.4412	1	CIRBP	1153	19	1266673	3815649	ILMN_1674661	0.00146071	0.000421875	0.000539396	5576	3.086	0.00203	2205	-0.000566976	0.000826655	0.492882	1989	2402	2.008	0.04468	5379	3.553	0.000381	3557	3.123	0.001789	4224	2.731	0.006309
20804	7781	-4.572	4.835e-06	0.0026941	--	0.065	1	0.7994	0.985771	ASGR2	433	17	7004641	3743340	ILMN_2342638	-0.00157172	0.000392094	6.19e-05	5576	-2.219	0.02651	2205	-0.000508621	0.00115167	0.658802	1989	2402	-1.611	0.1071	5379	-4.403	1.07e-05	3557	-3.417	0.000634	4224	-3.256	0.00113
11440	7781	-4.551	5.337e-06	0.00289474	--	0.249	1	0.618	0.995554	CA1	759	8	86209518	3142967	ILMN_1652431	-0.00452797	0.00109856	3.82e-05	5576	-2.001	0.04544	2205					2402	-3.054	0.002259	5379	-2.723	0.006459	3557	-2.879	0.003987	4224	-2.19	0.02851
3729	7781	4.54	5.628e-06	0.00289474	++	0.252	1	0.6157	0.622499	ATL2	64225	2	38521117	2548776	ILMN_1716384	0.00152132	0.000369836	3.95e-05	5576	1.992	0.04639	2205	0.000395694	0.000931615	0.671076	1989	2402	2.907	0.003649	5379	3.098	0.00195	3557	3.671	0.000242	4224	2.369	0.01785
15107	7781	-4.524	6.055e-06	0.00299902	--	2.716	1	0.09938	0.995998	PRCP	5547	11	82522573	3384270	ILMN_2367215	-0.00164494	0.000349047	2.51e-06	5576	-1.014	0.3108	2205					2402	-1.347	0.178	5379	-4.066	4.78e-05	3557	-2.857	0.004279	4224	-3.375	0.000738
12712	7781	-4.519	6.226e-06	0.00302765	--	0.054	1	0.8167	0.998666	OPTN	10133	10	13129789	3235726	ILMN_2381899	-0.00307692	0.000830662	0.000214158	5576	-2.602	0.009277	2205	-0.000556206	0.00151941	0.714357	1989	2402	-3.468	0.000524	5379	-3.115	0.001838	3557	-3.532	0.000413	4224	-1.83	0.0672
18264	7781	-4.499	6.813e-06	0.00319246	--	0.807	1	0.369	0.974211	TPM1	7168	15	63318658	3597338	ILMN_1716687	-0.00237542	0.000553647	1.81e-05	5576	-1.635	0.1021	2205	0.00094866	0.000919733	0.302464	1989	2402	-1.972	0.04859	5379	-4.39	1.13e-05	3557	-2.975	0.002927	4224	-2.995	0.002747
9276	7781	-4.497	6.894e-06	0.00319246	--	0.867	1	0.3519	1	SNX3	8724	6	108505502	2968232	ILMN_1740180	-0.00257319	0.000597487	1.69e-05	5576	-1.606	0.1083	2205	0.000360702	0.00149163	0.808949	1989	2402	-2.618	0.008842	5379	-3.23	0.001239	3557	-3.349	0.000811	4224	-1.989	0.04673
17559	7781	-4.496	6.923e-06	0.00319246	--	0.133	1	0.7148	0.829702	IFI27	3429	14	94576794	3549575	ILMN_2058782	-0.00600351	0.00149946	6.32e-05	5576	-2.084	0.03715	2205	-0.0026087	0.00329759	0.428992	1989	2402	-3.332	0.000863	5379	-2.621	0.008778	3557	-3.622	0.000292	4224	-1.586	0.1127
7801	7781	-4.487	7.221e-06	0.00327344	--	0.011	1	0.9179	0.520676	ACSL6	23305	5	130854094	2874920	ILMN_1737418	-0.00125696	0.000325967	0.000116528	5576	-2.301	0.02137	2205	-0.0030385	0.00148477	0.0408536	1989	2402	-3.537	0.000404	5379	-3.034	0.002416	3557	-3.326	0.000882	4224	-2.95	0.003182
25286	7781	-4.482	7.39e-06	0.00329422	--	0.001	1	0.9773	1	TPST2	8459	22	26917963	3955915	ILMN_2329679	-0.00116883	0.000309069	0.000157367	5576	-2.41	0.01595	2205	-0.0010382	0.00237986	0.662709	1989	2402	-0.342	0.7321	5379	-4.878	1.07e-06	3557	-2.688	0.007186	4224	-3.611	0.000305
5944	7781	4.435	9.211e-06	0.00390032	++	0.932	1	0.3343	0.907514	CPEB2	132864	4	14986581	2719361	ILMN_2375484	0.00186246	0.000435948	1.97e-05	5576	1.544	0.1227	2205	0.000867882	0.00157264	0.581108	1989	2402	3.15	0.001634	5379	2.86	0.004243	3557	3.204	0.001356	4224	4.084	4.43e-05
19464	7781	4.425	9.653e-06	0.00397199	++	0.001	1	0.9738	0.57181	BANP	54971	16	87983137	3673091	ILMN_2396338	0.00132616	0.000355462	0.000192795	5576	2.383	0.01716	2205	-0.000357218	0.000776918	0.645722	1989	2402	1.889	0.05883	5379	4.012	6.03e-05	3557	3.655	0.000257	4224	1.964	0.04951
9781	7781	-4.38	1.184e-05	0.00466088	--	0.919	1	0.3378	0.996888	CD36	948	7	79998901	3010503	ILMN_1784863	-0.0023956	0.000567445	2.46e-05	5576	-1.52	0.1284	2205	0.00011371	0.00159979	0.943343	1989	2402	-2.89	0.003848	5379	-2.705	0.00682	3557	-2.562	0.01041	4224	-2.796	0.00518
26655	7781	-4.38	1.185e-05	0.00466088	--	0.356	1	0.5508	0.996888	TLR5	7100	1	223283604	4045381	ILMN_1722981	-0.00245232	0.000608693	5.68e-05	5576	-1.827	0.06772	2205	-0.0019986	0.00161952	0.217335	1989	2402	-1.981	0.04757	5379	-3.863	0.000112	3557	-3.754	0.000174	4224	-1.742	0.08151
17880	7781	-4.367	1.26e-05	0.00488405	--	0.802	1	0.3705	0.979102	PLEK2	26499	14	67853483	3569257	ILMN_1811470	-0.00331669	0.000794027	3e-05	5576	-1.567	0.1172	2205					2402	-2.222	0.02627	5379	-3.723	0.000197	3557	-3.228	0.001245	4224	-2.82	0.004796
9156	7781	-4.33	1.49e-05	0.00553494	--	0.013	1	0.9095	0.945309	GCLC	2729	6	53330917	2957700	ILMN_1730575	-0.00279234	0.000748894	0.000194473	5576	-2.209	0.02718	2205					2402	-3.804	0.000143	5379	-2.899	0.003749	3557	-3.27	0.001077	4224	-2.268	0.02334
15705	7781	-4.321	1.555e-05	0.00564196	--	0.399	1	0.5275	0.193419	ERBB3	2065	12	56473887	3417249	ILMN_1737993	-0.000758108	0.000228135	0.000896136	5576	-2.835	0.004583	2205					2402	-3.299	0.000969	5379	-3.13	0.00175	3557	-3.419	0.000629	4224	-1.509	0.1313
21190	7781	-4.32	1.561e-05	0.00564196	--	0.049	1	0.8242	1	DUSP3	1845	17	41840961	3758615	ILMN_1797522	-0.00134068	0.000354881	0.000159878	5576	-2.112	0.03472	2205					2402	-1.65	0.09895	5379	-3.355	0.000793	3557	-2.848	0.004397	4224	-3.27	0.001075
15706	7781	-4.314	1.601e-05	0.00570938	--	0.824	1	0.3639	0.999555	PA2G4	5036	12	56498299	3417309	ILMN_1728984	-0.00279673	0.000675744	3.54e-05	5576	-1.528	0.1265	2205					2402	-1.69	0.09103	5379	-3.871	0.000109	3557	-2.731	0.006322	4224	-3.433	0.000598
21651	7781	-4.305	1.668e-05	0.00587004	--	0.143	1	0.7049	0.978657	SLC14A1	6563	18	43267050	3786868	ILMN_1805561	-0.0042229	0.00109716	0.00011998	5576	-1.971	0.04869	2205	-0.00104685	0.00174678	0.549046	1989	2402	-3.013	0.002591	5379	-2.882	0.00395	3557	-3.042	0.002354	4224	-2.674	0.007488
22438	7781	4.265	2.002e-05	0.00695396	++	1.994	1	0.158	0.999555	EGLN2	112398	19	41304921	3833827	ILMN_1768773	0.00145864	0.000334145	1.29e-05	5576	1.075	0.2824	2205					2402	2.22	0.02645	5379	3.654	0.000258	3557	4.126	3.7e-05	4224	1.634	0.1023
1962	7781	4.261	2.035e-05	0.00697766	++	0.117	1	0.7325	0.33526	SLC16A4	9122	1	110889638	2427469	ILMN_1804673	0.0022537	0.000594379	0.000151236	5576	1.979	0.04783	2205	-0.000181711	0.00100825	0.856996	1989	2402	2.307	0.02104	5379	3.524	0.000425	3557	3.856	0.000115	4224	1.178	0.2387
5677	7781	-4.241	2.224e-05	0.00725644	--	0.222	1	0.6377	0.999111	SIAH2	6478	3	150458921	2700828	ILMN_1801313	-0.00156385	0.000468016	0.000838974	5576	-2.656	0.007899	2205	0.00018131	0.00163345	0.91163	1989	2402	-3.412	0.000644	5379	-2.352	0.01869	3557	-2.596	0.009419	4224	-2.519	0.01177
776	7781	-4.238	2.259e-05	0.00725644	--	0.057	1	0.8117	0.843041	FCGR1B	2210	1	149718521	2357845	ILMN_2391051	-0.00353675	0.00102143	0.000539193	5576	-2.458	0.01399	2205					2402	-2.599	0.009359	5379	-3.01	0.002609	3557	-3.056	0.002245	4224	-2.213	0.02688
2657	7781	-4.237	2.266e-05	0.00725644	--	1.707	1	0.1913	1	ACP1	52	2	263676	2466141	ILMN_2344956	-0.00329159	0.00076806	1.85e-05	5576	-1.149	0.2504	2205	-0.000114717	0.00106127	0.913933	1989	2402	-1.703	0.08863	5379	-3.613	0.000303	3557	-3.435	0.000593	4224	-1.767	0.07725
15056	7781	4.236	2.279e-05	0.00725644	++	0.653	1	0.4189	0.996443	ARAP1	116985	11	72395373	3381241	ILMN_1772233	0.00210533	0.00052385	5.92e-05	5576	1.571	0.1163	2205					2402	3.434	0.000596	5379	3.37	0.000752	3557	4.337	1.44e-05	4224	1.858	0.0631
4789	7781	-4.231	2.329e-05	0.0073284	--	0.834	1	0.3611	0.078257	TRAT1	50852	3	108451650	2635349	ILMN_2124833	-0.00191567	0.000618598	0.00196613	5576	-3.025	0.002484	2205	0.000164249	0.00180154	0.927366	1989	2402	-2.548	0.01082	5379	-2.975	0.002929	3557	-3.055	0.002254	4224	-2.427	0.01522
17479	7225	-4.218	2.466e-05	0.00766926	--	0.042	1	0.8377	0.872738	CCDC176	80127	14	74485192	3543979	ILMN_1806456	-0.00450591	0.0011839	0.000142769	5576	-1.835	0.06649	1649					2164	-3.257	0.001127	5061	-2.957	0.003109	3301	-2.719	0.006548	3924	-2.382	0.0172
3353	7781	4.212	2.529e-05	0.00777479	++	0.047	1	0.829	0.86972	CASP8	841	2	202097993	2522728	ILMN_1673757	0.0011229	0.000304872	0.000232569	5576	2.059	0.03945	2205	0.00140005	0.00103459	0.176145	1989	2402	2.616	0.008898	5379	3.069	0.002148	3557	3.458	0.000544	4224	2.013	0.0441
18768	7781	4.198	2.69e-05	0.0080839	++	0.11	1	0.7403	0.999555	ADPGK	83440	15	73028302	3632298	ILMN_1793959	0.00122577	0.000328364	0.000191147	5576	1.954	0.05067	2205	0.000404609	0.000990554	0.682978	1989	2402	3.926	8.64e-05	5379	2.439	0.01473	3557	3.093	0.001979	4224	2.531	0.01138
3529	7781	4.188	2.814e-05	0.00829126	++	0.118	1	0.7307	0.997777	ATG16L1	55054	2	234160291	2532793	ILMN_1725707	0.00133847	0.000358742	0.000192638	5576	1.938	0.05261	2205	0.000536551	0.00102782	0.601712	1989	2402	2.848	0.004395	5379	3.333	0.00086	3557	2.931	0.003374	4224	2.518	0.01179
11806	7781	-4.187	2.821e-05	0.00829126	--	2.584	1	0.108	0.108937	PIP5K1B	8395	9	71320126	3173673	ILMN_1738757	-0.00284253	0.000645501	1.08e-05	5576	-0.868	0.3852	2205	-0.00114134	0.00111687	0.306959	1989	2402	-3.587	0.000335	5379	-3.002	0.002683	3557	-3.705	0.000212	4224	-1.987	0.0469
19339	7781	-4.172	3.017e-05	0.00859286	--	0.012	1	0.9114	0.104046	NOL3	8996	16	67204414	3665262	ILMN_2059797	-0.000917155	0.000263955	0.000515448	5576	-2.315	0.0206	2205					2402	-3.762	0.000169	5379	-2.161	0.03069	3557	-3.858	0.000115	4224	-1.197	0.2314
18458	7781	4.156	3.236e-05	0.00892269	++	0.002	1	0.9665	0.837706	IGF1R	3480	15	99503567	3610958	ILMN_1744023	0.00226346	0.000638876	0.000399067	5576	2.177	0.02948	2205					2402	2.839	0.004533	5379	3.125	0.001779	3557	4.305	1.67e-05	4224	0.358	0.7206
16765	7781	-4.151	3.31e-05	0.0090234	--	0.22	1	0.6388	1	GTF3A	2971	13	27980278	3482888	ILMN_1658464	-0.00165013	0.000438116	0.000167331	5576	-1.812	0.06992	2205	8.05746e-05	0.00135002	0.952414	1989	2402	-2.427	0.01523	5379	-3.732	0.00019	3557	-3.838	0.000124	4224	-1.739	0.08206
19216	7781	-4.149	3.34e-05	0.0090234	--	0.348	1	0.555	1	AHSP	51327	16	31529216	3657253	ILMN_1696512	-0.00607457	0.0015864	0.00013001	5576	-1.709	0.08746	2205	-0.00177094	0.00303097	0.559102	1989	2402	-2.95	0.003175	5379	-3.024	0.002494	3557	-2.951	0.00317	4224	-2.368	0.0179
13048	7781	-4.132	3.596e-05	0.00952264	--	0.039	1	0.8436	1	GSTO1	9446	10	105995133	3262509	ILMN_2227573	-0.00172136	0.000507058	0.000691637	5576	-2.367	0.01795	2205					2402	-2.776	0.005498	5379	-3.102	0.001921	3557	-3.745	0.00018	4224	-1.946	0.05159
4565	7781	4.128	3.662e-05	0.00956105	++	0.018	1	0.8929	0.451756	CTNNB1	1499	3	41236352	2618940	ILMN_1785786	0.00104323	0.000304625	0.000620143	5576	2.311	0.02081	2205	0.000333992	0.00105551	0.751715	1989	2402	3.106	0.001896	5379	2.844	0.004454	3557	3.021	0.002517	4224	1.854	0.06378
9927	7781	4.127	3.682e-05	0.00956105	++	0.349	1	0.555	0.999111	HBP1	26959	7	106809443	3018420	ILMN_1685415	0.0011343	0.000297698	0.000140357	5576	1.697	0.0897	2205	0.000597953	0.00112053	0.593659	1989	2402	2.007	0.04476	5379	3.553	0.000381	3557	3.994	6.49e-05	4224	1.564	0.1178
4232	7781	4.121	3.766e-05	0.00968514	++	0.001	1	0.9765	0.998666	CLK1	1195	2	201717752	2594497	ILMN_1679727	0.00151354	0.000431617	0.000457397	5576	2.169	0.03008	2205	0.000624554	0.00160636	0.697469	1989	2402	1.333	0.1827	5379	3.659	0.000254	3557	2.484	0.013	4224	3.326	0.00088
10261	7781	-4.112	3.93e-05	0.0100106	--	3.289	1	0.06976	0.978213	JAZF1	221895	7	27870198	3043264	ILMN_1682727	-0.00340614	0.000765404	8.75e-06	5576	-0.654	0.5134	2205	-0.00140466	0.00143456	0.327633	1989	2402	-3.454	0.000552	5379	-2.445	0.01447	3557	-2.765	0.005697	4224	-2.538	0.01116
5213	7781	4.098	4.17e-05	0.0103269	++	0.395	1	0.5299	0.589151	CLASP2	23122	3	33537741	2668425	ILMN_1770548	0.00116456	0.000371338	0.00172114	5576	2.713	0.006664	2205	0.000911885	0.000562039	0.104876	1989	2402	2.134	0.03284	5379	3.149	0.001637	3557	2.695	0.007034	4224	2.335	0.01952
18147	7781	-4.091	4.294e-05	0.0105365	--	3.1	1	0.07828	0.98755	CHP1	11261	15	41523205	3590341	ILMN_1779401	-0.00238901	0.0005424	1.08e-05	5576	-0.687	0.4919	2205					2402	-3.41	0.000649	5379	-2.129	0.03329	3557	-3.79	0.000151	4224	-2.471	0.01346
16300	7781	4.084	4.424e-05	0.0106506	++	0.468	1	0.4939	0.995554	KANSL2	54934	12	49047014	3453177	ILMN_1713189	0.00157295	0.000411315	0.000132651	5576	1.595	0.1107	2205					2402	2.65	0.008054	5379	2.948	0.003203	3557	3.001	0.002693	4224	2.048	0.04052
17570	7781	-4.065	4.809e-05	0.0111845	--	0.023	1	0.8794	1	GLRX5	51218	14	95955508	3550077	ILMN_1796165	-0.00212205	0.000602194	0.000428777	5576	-2.035	0.04182	2205					2402	-2.763	0.005728	5379	-2.915	0.003555	3557	-3.119	0.001813	4224	-2.001	0.04544
12759	7781	-4.054	5.043e-05	0.0115982	--	2.084	1	0.1489	0.508226	WAC	51322	10	28788037	3240340	ILMN_1669727	-0.00124215	0.000295492	2.67e-05	5576	-0.936	0.3493	2205	0.00100216	0.000878957	0.254366	1989	2402	-1.309	0.1906	5379	-3.814	0.000137	3557	-3.255	0.001133	4224	-1.895	0.05807
15920	7781	-4.05	5.117e-05	0.0115982	--	2.041	1	0.1531	0.280569	MVK	4598	12	110011080	3431220	ILMN_1786310	-0.00119716	0.000285542	2.8e-05	5576	-0.947	0.3438	2205	-0.000420175	0.00084832	0.620446	1989	2402	-1.853	0.06386	5379	-3.176	0.001495	3557	-3.396	0.000683	4224	-2.123	0.03372
3390	7225	-4.039	5.374e-05	0.0120784	--	0.177	1	0.6743	1	EEF1B2	1933	2	207024058	2524577	ILMN_2318725	-0.00204102	0.000544074	0.000177681	5576	-1.56	0.1187	1649					2164	-1.832	0.06693	5061	-3.999	6.35e-05	3301	-2.497	0.01253	3924	-3.633	0.00028
12585	7781	-4.024	5.72e-05	0.0127489	--	0.332	1	0.5645	1	C9orf78	51759	9	132589580	3227121	ILMN_1697166	-0.0035026	0.000942647	0.000204646	5576	-1.654	0.09804	2205					2402	-1.842	0.06551	5379	-3.072	0.002126	3557	-3.231	0.001235	4224	-1.64	0.1011
1183	7781	-4.005	6.198e-05	0.0135878	--	1.092	1	0.2961	0.0591374	IL19	29949	1	206972206	2376988	ILMN_1682592	-0.000989731	0.000349055	0.00459268	5576	-3.017	0.002557	2205	-0.000790758	0.000664462	0.234171	1989	2402	-1.641	0.1009	5379	-3.744	0.000181	3557	-3.31	0.000934	4224	-1.737	0.08245
13248	7225	-3.994	6.51e-05	0.0141558	--	0.006	1	0.9364	1	HS.57079		10	22823785	3281068	ILMN_1911042	-0.00222705	0.000641388	0.000520116	5576	-1.978	0.04793	1649					2164	-3.231	0.001235	5061	-2.817	0.004845	3301	-2.539	0.01112	3924	-3.135	0.00172
24347	7781	-3.988	6.664e-05	0.0143738	--	0.163	1	0.6866	1	STAU1	6780	20	47729387	3908786	ILMN_2327276	-0.00156701	0.000495462	0.00157153	5576	-2.465	0.01372	2205	-0.00190144	0.00231094	0.410727	1989	2402	-1.594	0.1108	5379	-3.549	0.000386	3557	-3.903	9.49e-05	4224	-1.192	0.2333
2294	7781	-3.972	7.13e-05	0.014984	--	0.581	1	0.4459	0.999111	CREG1	8804	1	167506905	2442698	ILMN_1680624	-0.00225852	0.000598959	0.000164475	5576	-1.469	0.1418	2205	-0.00171098	0.00138569	0.217081	1989	2402	-3.118	0.001818	5379	-2.54	0.0111	3557	-2.651	0.008034	4224	-2.374	0.0176
16193	7781	-3.971	7.171e-05	0.014984	--	0.476	1	0.4903	0.999555	HEBP1	50865	12	13127822	3445123	ILMN_1802557	-0.00295959	0.000793254	0.000192684	5576	-1.53	0.1261	2205	-0.0011518	0.00215675	0.593375	1989	2402	-3.252	0.001146	5379	-2.686	0.007221	3557	-4.01	6.06e-05	4224	-1.276	0.202
21879	7781	-3.963	7.407e-05	0.0153572	--	0.049	1	0.8246	0.281458	FECH	2235	18	55185908	3809621	ILMN_2364305	-0.00293495	0.0009063	0.00120923	5576	-2.297	0.02161	2205	-0.00143096	0.00232912	0.539041	1989	2402	-3.012	0.002598	5379	-2.606	0.009165	3557	-3.398	0.00068	4224	-1.335	0.1817
12567	7225	-3.955	7.638e-05	0.0156201	--	0.775	1	0.3787	0.356454	CIZ1	25792	9	130928359	3226369	ILMN_1724659	-0.00110199	0.00028269	9.8e-05	5576	-1.116	0.2643	1649	-0.00191095	0.00125533	0.128113	1989	2164	-2.43	0.01511	5061	-3.338	0.000844	3301	-2.779	0.005456	3924	-3.323	0.000889
19409	7781	-3.95	7.82e-05	0.0157258	--	0.001	1	0.9717	0.475322	DLC1	10395	16	72088521	3667858	ILMN_1812433	-0.00411219	0.00123615	0.000884885	5576	-2.133	0.03295	2205	-0.0024083	0.0014097	0.087734	1989	2402	-3.222	0.001274	5379	-3.221	0.001277	3557	-3.556	0.000376	4224	-2.924	0.003456
22153	7225	-3.947	7.898e-05	0.0157642	--	0.274	1	0.6008	0.934861	NFIX	4784	19	13106604	3822122	ILMN_1694325	-0.00162438	0.000504536	0.00129138	5576	-2.346	0.019	1649					2164	-3.052	0.00227	5061	-2.462	0.01382	3301	-2.656	0.007915	3924	-2.697	0.00699
762	7781	3.939	8.195e-05	0.0159988	++	0.818	1	0.3659	1	TXNIP	10628	1	145438489	2356115	ILMN_1697448	0.000887854	0.000232532	0.00013591	5576	1.331	0.1831	2205	-0.000614433	0.00092858	0.508252	1989	2402	1.358	0.1746	5379	3.215	0.001302	3557	3.616	0.0003	4224	1.025	0.3052
21573	7781	-3.915	9.029e-05	0.0168874	--	0.088	1	0.7663	0.999111	RALBP1	10928	18	9474539	3778410	ILMN_1791840	-0.00133949	0.0003855	0.000515396	5576	-1.833	0.06685	2205	0.000239798	0.00143009	0.866853	1989	2402	-2.118	0.0342	5379	-3.247	0.001167	3557	-2.933	0.003358	4224	-2.192	0.02837
10834	7781	-3.898	9.704e-05	0.018012	--	0.081	1	0.7763	0.999111	LOC653778		8	23430064	3090053	ILMN_1707434	-0.00284131	0.000822859	0.000558637	5576	-1.834	0.06659	2205					2402	-3.325	0.000885	5379	-2.383	0.01715	3557	-2.84	0.004511	4224	-2.256	0.02408
9420	7781	-3.896	9.765e-05	0.018012	--	0.389	1	0.5327	0.0911516	CNKSR3	154043	6	154475631	2980449	ILMN_1748844	-0.00147345	0.000496517	0.00301458	5576	-2.602	0.009259	2205	-0.000356268	0.000847584	0.67429	1989	2402	-1.652	0.0986	5379	-3.367	0.000761	3557	-2.717	0.006587	4224	-3.618	0.000297
11331	7781	-3.886	0.0001021	0.0187039	--	0.725	1	0.3947	0.115162	ANK1	286	8	41510744	3132940	ILMN_1684694	-0.0025547	0.000682172	0.000182281	5576	-1.348	0.1777	2205	-0.00238664	0.00227574	0.294438	1989	2402	-3.159	0.001582	5379	-2.358	0.01835	3557	-3.512	0.000445	4224	-2.131	0.0331
18033	7781	-3.88	0.0001043	0.0189769	--	0.649	1	0.4205	0.450867	ANKRD9		14	102969991	3580357	ILMN_1675937	-0.000865829	0.000303041	0.00429088	5576	-2.748	0.006004	2205					2402	-2.668	0.007635	5379	-2.778	0.005466	3557	-3.219	0.001285	4224	-1.179	0.2384
4498	7781	-3.877	0.0001059	0.0191378	--	1.214	1	0.2706	0.127168	KAT2B	8850	3	20081524	2613441	ILMN_1733802	-0.00275922	0.000712804	0.000109672	5576	-1.131	0.258	2205					2402	-3.333	0.00086	5379	-2.105	0.03528	3557	-3.083	0.002048	4224	-1.937	0.05278
553	7781	3.868	0.0001096	0.0196736	++	3.341	1	0.06759	0.168964	FAM73A	374986	1	78245232	2343170	ILMN_2123557	0.00146343	0.00034425	2.16e-05	5576	0.512	0.6086	2205	0.00134264	0.00101536	0.186224	1989	2402	2.485	0.01296	5379	3.051	0.002281	3557	4.276	1.9e-05	4224	-0.294	0.7686
11227	7781	-3.865	0.0001111	0.0197252	--	0.356	1	0.551	0.0822588	FGL1	2267	8	17650728	3125993	ILMN_1682828	-0.00130809	0.00036422	0.000331666	5576	-1.553	0.1205	2205	-0.00182368	0.000855677	0.0331988	1989	2402	-2.627	0.008602	5379	-2.582	0.009829	3557	-3.819	0.000134	4224	-0.675	0.4997
4240	7781	-3.863	0.0001121	0.0197252	--	0.346	1	0.5562	0.998221	TRAK2	66008	2	202227352	2594812	ILMN_1781691	-0.00277538	0.000774049	0.000339318	5576	-1.558	0.1192	2205	-0.00103949	0.00156415	0.506407	1989	2402	-2.552	0.01072	5379	-2.909	0.003629	3557	-2.778	0.005474	4224	-1.973	0.04849
20319	7781	-3.856	0.0001154	0.0201731	--	2.825	1	0.0928	1	EIF1	10209	17	39836971	3721400	ILMN_1803846	-0.00256142	0.00061536	3.2e-05	5576	-0.63	0.5289	2205					2402	-1.183	0.237	5379	-3.568	0.00036	3557	-2.999	0.002708	4224	-1.557	0.1194
777	7781	-3.846	0.0001202	0.0204769	--	0.148	1	0.7001	0.296132	LOC728744		1	149718521	2357845	ILMN_1654389	-0.00353675	0.00102143	0.000539193	5576	-1.721	0.08522	2205					2402	-1.639	0.1012	5379	-3.241	0.00119	3557	-2.635	0.008404	4224	-2.311	0.02083
12858	7781	-3.839	0.0001234	0.0206584	--	0.226	1	0.6346	0.157848	HOOK1	51361	10	71029756	3250278	ILMN_1761829	-0.00148714	0.00049598	0.00272636	5576	-2.446	0.01444	2205	-0.000304161	0.000963325	0.752235	1989	2402	-2.682	0.007311	5379	-3.192	0.001413	3557	-3.686	0.000228	4224	-1.987	0.04692
1429	7781	-3.839	0.0001234	0.0206584	--	0.017	1	0.8971	0.991107	ICMT	23463	1	6281279	2394588	ILMN_1723021	-0.000982881	0.000308815	0.00146696	5576	-2.153	0.0313	2205	0.000453693	0.000899168	0.613921	1989	2402	-3.167	0.001543	5379	-2.729	0.006348	3557	-3.551	0.000384	4224	-1.788	0.07381
15654	7781	-3.835	0.0001255	0.0206584	--	2.577	1	0.1084	1	PCBP2	5094	12	53845906	3416036	ILMN_2312296	-0.00183225	0.000446395	4.11e-05	5576	-0.683	0.4949	2205	-0.000294546	0.000843648	0.727029	1989	2402	-2.093	0.03633	5379	-2.815	0.004881	3557	-2.582	0.009812	4224	-2.161	0.03068
2810	7781	-3.834	0.0001259	0.0206584	--	0.447	1	0.5036	0.120943	QPCT	25797	2	37569990	2477438	ILMN_2113049	-0.00190282	0.000527939	0.000315844	5576	-1.475	0.1402	2205	0.000437113	0.00205232	0.831362	1989	2402	-0.542	0.5876	5379	-3.54	0.000401	3557	-2.923	0.003464	4224	-2.189	0.02859
25611	7781	-3.827	0.0001295	0.0211196	--	0.062	1	0.8029	0.825256	XK	7504	X	37544983	3973803	ILMN_1759117	-0.00268126	0.000794503	0.000743905	5576	-1.826	0.06783	2205	-0.00344301	0.00190412	0.0707398	1989	2402	-2.82	0.004807	5379	-2.808	0.004991	3557	-1.846	0.0649	4224	-2.889	0.003869
10186	7781	-3.823	0.0001317	0.0213482	--	1.792	1	0.1806	1	EIF2AK1	27102	7	6061888	3037193	ILMN_2156267	-0.00310916	0.000786695	7.84e-05	5576	-0.902	0.3671	2205	-0.000269897	0.00130017	0.835575	1989	2402	-3.054	0.002256	5379	-2.477	0.01323	3557	-3.332	0.000863	4224	-1.972	0.04863
9314	7781	3.82	0.0001333	0.0214774	++	0.261	1	0.6093	0.81992	MCM9	254394	6	119217233	2971692	ILMN_1680867	0.00130355	0.000439902	0.00305698	5576	2.466	0.01365	2205					2402	4.083	4.45e-05	5379	2.497	0.01253	3557	3.521	0.00043	4224	1.956	0.05048
13019	7781	-3.818	0.0001347	0.0215082	--	0.208	1	0.6482	0.750111	DPCD	25911	10	103330337	3261255	ILMN_2047112	-0.00285223	0.000820372	0.000511468	5576	-1.646	0.09975	2205					2402	-3.332	0.000862	5379	-2.536	0.01121	3557	-3.144	0.001664	4224	-1.963	0.04969
4607	7225	3.817	0.0001351	0.0215082	++	0.695	1	0.4046	0.919783	SACM1L	22908	3	45730856	2620685	ILMN_1765019	0.00137283	0.000365708	0.000175895	5576	1.091	0.2751	1649	0.00176253	0.000952789	0.0644923	1989	2164	1.64	0.101	5061	3.294	0.000989	3301	3.369	0.000753	3924	1.784	0.07434
16946	7781	-3.814	0.0001368	0.02165	--	1.426	1	0.2324	0.999555	CUL4A	8451	13	113857834	3502497	ILMN_1695792	-0.00180909	0.000467825	0.000111445	5576	-1.019	0.308	2205	-0.00100592	0.00133446	0.451066	1989	2402	-1.906	0.05663	5379	-3.198	0.001384	3557	-3.836	0.000125	4224	-1.429	0.153
6231	7781	3.808	0.00014	0.0218973	++	1.226	1	0.2682	0.367719	JADE1	79960	4	129723050	2743315	ILMN_1794473	0.00126948	0.000332684	0.000137201	5576	1.09	0.2758	2205					2402	2.119	0.03412	5379	3.006	0.00265	3557	2.512	0.01199	4224	2.8	0.005115
6168	7781	-3.792	0.0001494	0.02298	--	2.933	1	0.08677	0.577145	CISD2	493856	4	103747705	2737840	ILMN_1796397	-0.00413766	0.00100304	3.76e-05	5576	-0.569	0.5695	2205	-0.000274153	0.00217671	0.899787	1989	2402	-3.225	0.001259	5379	-1.711	0.08703	3557	-3.042	0.002353	4224	-0.95	0.3421
10452	7781	-3.789	0.0001514	0.0231292	--	2.795	1	0.09454	0.090707	HEPACAM2	253012	7	92817792	3061484	ILMN_2388263	-0.00263817	0.000643383	4.18e-05	5576	-0.602	0.5475	2205	-0.000191023	0.000606106	0.752673	1989	2402	-2.772	0.005579	5379	-2.341	0.01924	3557	-3.052	0.002271	4224	-1.978	0.04794
19608	7781	-3.787	0.0001522	0.0231292	--	1.911	1	0.1669	1	CARHSP1	23589	16	8946832	3679533	ILMN_1809477	-0.00277214	0.000702722	8.08e-05	5576	-0.846	0.3975	2205	0.00189436	0.000888722	0.0331754	1989	2402	-2.991	0.002777	5379	-2.117	0.03425	3557	-1.905	0.05679	4224	-3.095	0.001971
23954	7781	-3.78	0.0001566	0.0235305	--	0.026	1	0.8711	0.995554	FAM210B	116151	20	54832727	3890109	ILMN_1708016	-0.00174498	0.000530659	0.00101416	5576	-1.875	0.06079	2205					2402	-3.201	0.001369	5379	-2.01	0.04438	3557	-2.72	0.006518	4224	-2.065	0.03888
6144	7781	3.777	0.0001587	0.0237128	++	0.217	1	0.641	0.922188	HERC3	8916	4	89501266	2735459	ILMN_1741032	0.00119205	0.000345762	0.000569843	5576	1.616	0.1061	2205	-0.000973671	0.000879991	0.268674	1989	2402	3.127	0.001767	5379	2.569	0.01021	3557	3.058	0.002229	4224	1.208	0.2272
10025	7781	-3.764	0.0001673	0.0243895	--	0.026	1	0.8716	0.305469	BPGM	669	7	134331555	3025500	ILMN_2352926	-0.00262541	0.000846453	0.00193415	5576	-2.14	0.03232	2205	-0.00128807	0.00289418	0.656331	1989	2402	-3.151	0.001627	5379	-2.774	0.005537	3557	-2.962	0.003057	4224	-2.289	0.02207
7293	7781	-3.763	0.0001679	0.0243895	--	0.373	1	0.5412	0.999555	ZMAT2	153527	5	140079767	2832081	ILMN_1745343	-0.00253063	0.000720379	0.000446787	5576	-1.486	0.1373	2205	0.00109155	0.00151276	0.470657	1989	2402	-2.897	0.003772	5379	-2.752	0.005926	3557	-3.274	0.00106	4224	-0.855	0.3928
3295	7781	3.762	0.0001687	0.0243895	++	0.379	1	0.5383	0.416185	NUP35	129401	2	183982268	2518743	ILMN_1815723	0.0014252	0.000498654	0.00427797	5576	2.523	0.01162	2205	-0.000178233	0.00146878	0.903429	1989	2402	1.477	0.1396	5379	3.124	0.001786	3557	2.087	0.03684	4224	3.577	0.000348
15768	7781	-3.756	0.0001725	0.0248048	--	0.454	1	0.5006	0.996888	IRAK3		12	66582802	3420442	ILMN_1661695	-0.00203188	0.000573898	0.000402701	5576	-1.429	0.1529	2205	0.000432028	0.00154117	0.77926	1989	2402	-0.433	0.6648	5379	-3.5	0.000466	3557	-3.104	0.001909	4224	-2.138	0.03253
2780	7781	3.752	0.0001757	0.0251298	++	0.14	1	0.7085	0.836816	UBASH3A	53347	2	29320533	2475407	ILMN_1759792	0.00124295	0.000368085	0.000738464	5576	1.681	0.09284	2205	0.00035004	0.000998398	0.725927	1989	2402	2.208	0.02727	5379	2.88	0.003972	3557	2.886	0.003896	4224	1.911	0.05598
16609	7781	3.746	0.0001795	0.0254016	++	0	1	0.9839	0.995554	PPTC7	160760	12	110971063	3471300	ILMN_1800855	0.00112972	0.000357263	0.00157456	5576	2.011	0.04429	2205					2402	1.995	0.04605	5379	3.427	0.000609	3557	4.142	3.44e-05	4224	1.105	0.2692
26462	7781	-3.736	0.0001868	0.0260356	--	2.709	1	0.0998	0.999111	MBNL3	55796	X	131444464	4022106	ILMN_2303166	-0.00321448	0.000795251	5.37e-05	5576	-0.596	0.5514	2205	0.000393543	0.00177489	0.82455	1989	2402	-2.426	0.01525	5379	-2.783	0.005385	3557	-2.186	0.02883	4224	-3.045	0.002324
22059	7781	-3.731	0.0001907	0.026291	--	1.653	1	0.1985	0.999555	MCOLN1	57192	19	7587512	3818860	ILMN_1764383	-0.00256907	0.000668043	0.00012159	5576	-0.898	0.3693	2205					2402	-2.291	0.02195	5379	-2.7	0.006924	3557	-1.749	0.08022	4224	-3.2	0.001372
5837	7781	3.72	0.0001991	0.027169	++	0.144	1	0.7044	0.0613606	TNK2	10188	3	195551829	2712417	ILMN_1747358	0.0005953	0.000201898	0.00320644	5576	2.301	0.02136	2205	-0.000611489	0.000744136	0.411328	1989	2402	1.915	0.05547	5379	2.819	0.004818	3557	4.19	2.79e-05	4224	0.415	0.6784
10492	7781	3.713	0.0002045	0.0273478	++	0.001	1	0.9751	0.104491	MCM7	4176	7	99690102	3063685	ILMN_1704702	0.00111775	0.000357287	0.00176666	5576	2.003	0.04515	2205	-0.00055697	0.000900936	0.536512	1989	2402	1.784	0.0744	5379	3.008	0.002629	3557	2.84	0.004507	4224	1.415	0.1571
13629	7781	-3.709	0.0002084	0.0273753	--	2.393	1	0.1218	1	RGS10	6001	10	121259252	3309602	ILMN_1733538	-0.00236071	0.000595243	7.4e-05	5576	-0.665	0.5063	2205	-0.00206435	0.00170056	0.224933	1989	2402	-1.611	0.1073	5379	-2.979	0.002888	3557	-2.428	0.01517	4224	-2.31	0.02088
8745	7781	3.709	0.0002085	0.0273753	++	0.712	1	0.3986	0.451756	FGFR1OP	11116	6	167412670	2936564	ILMN_2411116	0.00133165	0.000370828	0.000332284	5576	1.26	0.2078	2205	0.00161025	0.00152238	0.29032	1989	2402	0.931	0.352	5379	3.754	0.000174	3557	2.028	0.04257	4224	3.445	0.000572
2127	7781	3.708	0.0002088	0.0273753	++	0.781	1	0.3768	0.935972	LOC644330		1	154128845	2436526	ILMN_1686388	0.000930835	0.000348689	0.00761819	5576	2.722	0.006486	2205					2402	3.49	0.000483	5379	1.959	0.05015	3557	2.951	0.003167	4224	1.197	0.2313
10873	7781	-3.703	0.0002131	0.0277457	--	0.812	1	0.3677	0.103157	NRG1	3084	8	31486190	3092808	ILMN_1811954	-0.0014414	0.000398554	0.00030121	5576	-1.209	0.2268	2205	-0.00190034	0.000787968	0.0159757	1989	2402	-1.896	0.05796	5379	-3.127	0.001767	3557	-2.873	0.004066	4224	-2.005	0.04498
2627	7781	3.698	0.0002174	0.0279547	++	3.064	1	0.08003	0.0951534	AKT3	10000	1	243651535	2464005	ILMN_1757130	0.00176287	0.0004336	4.86e-05	5576	0.487	0.6265	2205	-0.000476328	0.00104918	0.649881	1989	2402	1.822	0.06844	5379	2.526	0.01153	3557	2.731	0.006318	4224	2.217	0.02659
12623	7781	-3.683	0.0002302	0.0291798	--	0.441	1	0.5067	1	UBAC1	10422	9	138816363	3229591	ILMN_1807044	-0.00108198	0.000311489	0.000517537	5576	-1.399	0.1619	2205	9.55108e-05	0.00117189	0.935052	1989	2402	-1.925	0.05422	5379	-2.612	0.008991	3557	-2.414	0.01579	4224	-2.284	0.02238
25160	7781	3.677	0.0002357	0.0294581	++	0.734	1	0.3915	0.183637	TRMU	55687	22	46731318	3949097	ILMN_1733703	0.00140699	0.00039396	0.000358114	5576	1.232	0.2179	2205	-1.79186e-05	0.000780017	0.981675	1989	2402	2.423	0.0154	5379	3.15	0.001631	3557	3.669	0.000244	4224	0.534	0.5934
11209	7781	-3.674	0.0002388	0.0297067	--	1.543	1	0.2141	1	CTSB	1508	8	11699652	3124537	ILMN_1696360	-0.00188388	0.000499163	0.000162297	5576	-0.904	0.3659	2205	-0.000285069	0.00105096	0.786233	1989	2402	-1.567	0.117	5379	-3.484	0.000494	3557	-3.132	0.001735	4224	-2.088	0.03679
17806	7781	-3.668	0.0002442	0.0299604	--	3.093	1	0.07862	0.998221	PYGL	5836	14	51371941	3564210	ILMN_1696187	-0.0021964	0.000543048	5.31e-05	5576	-0.464	0.6427	2205	-4.16691e-05	0.0018004	0.981538	1989	2402	-1.215	0.2242	5379	-2.724	0.006454	3557	-2.798	0.005146	4224	-2.007	0.0447
10275	7781	3.667	0.0002456	0.0299946	++	0.001	1	0.9793	1	KBTBD2	25948	7	32907793	3044904	ILMN_1784540	0.00118311	0.000379279	0.00182174	5576	1.93	0.0536	2205	-0.000921531	0.00104858	0.379604	1989	2402	2.208	0.02726	5379	3.064	0.002184	3557	2.8	0.005117	4224	3.103	0.001919
6772	7781	3.663	0.0002493	0.0303081	++	1.954	1	0.1622	0.983993	MFSD8	256471	4	128838966	2785035	ILMN_2123119	0.0015327	0.000398345	0.000120601	5576	0.767	0.4433	2205	0.000891968	0.000871828	0.306394	1989	2402	2.146	0.03188	5379	2.487	0.01289	3557	2.836	0.004569	4224	2.041	0.04128
9556	7781	3.658	0.0002542	0.030764	++	0.223	1	0.6369	0.772343	TSPAN13	27075	7	16793149	2991150	ILMN_1669881	0.00167957	0.000590039	0.00443612	5576	2.347	0.01893	2205	0.000396634	0.0021462	0.8534	1989	2402	1.444	0.1486	5379	2.709	0.006748	3557	2.962	0.003061	4224	1.249	0.2116
17377	7781	-3.656	0.0002563	0.0308784	--	0.585	1	0.4445	0.991107	LGALS3	3958	14	55590848	3536706	ILMN_1803788	-0.00207735	0.000592856	0.000462027	5576	-1.299	0.194	2205	-0.00208491	0.00209497	0.31977	1989	2402	-1.978	0.04792	5379	-3.035	0.002402	3557	-3.891	9.98e-05	4224	-1.013	0.3111
21580	7225	-3.651	0.000261	0.0312713	--	0.017	1	0.8965	0.682147	VAPA	9218	18	9913984	3778601	ILMN_1779410	-0.00122379	0.000374079	0.00107647	5576	-1.63	0.1031	1649	0.000664916	0.00107119	0.534857	1989	2164	-0.956	0.339	5061	-3.33	0.00087	3301	-3.216	0.001299	3924	-1.396	0.1627
7941	7781	3.65	0.0002619	0.0312713	++	1.247	1	0.2642	1	CSF1R	1436	5	149432217	2881187	ILMN_1686623	0.00182576	0.000495188	0.000229104	5576	0.998	0.3183	2205	0.00202136	0.0011523	0.0795641	1989	2402	2.809	0.004963	5379	1.554	0.1202	3557	2.861	0.004221	4224	0.84	0.4009
775	7781	-3.642	0.00027	0.0317738	--	0.502	1	0.4788	0.908848	FCGR1A	2209	1	149718521	2357845	ILMN_2176063	-0.00353675	0.00102143	0.000539193	5576	-1.34	0.1804	2205					2402	-1.98	0.04771	5379	-2.806	0.005023	3557	-2.825	0.004728	4224	-1.978	0.04796
18459	7781	3.639	0.0002741	0.0317738	++	0.748	1	0.387	0.332592	IGF1R	3480	15	99503567	3610958	ILMN_1675048	0.00226346	0.000638876	0.000399067	5576	1.205	0.2283	2205	-0.000288079	0.000982893	0.769484	1989	2402	2.494	0.01264	5379	2.872	0.004081	3557	4.169	3.06e-05	4224	-0.054	0.9566
2986	7781	-3.637	0.0002756	0.0317738	--	0.53	1	0.4665	0.999111	RPIA	22934	2	88991155	2492938	ILMN_1714809	-0.00228616	0.000849125	0.00711614	5576	-2.553	0.01069	2205	-0.000237651	0.00170988	0.889476	1989	2402	-2.94	0.003279	5379	-2.06	0.03939	3557	-2.664	0.007715	4224	-1.759	0.07856
18578	7781	3.636	0.0002765	0.0317738	++	1.339	1	0.2473	0.910182	LCMT2	9836	15	43609033	3621140	ILMN_1667577	0.00151541	0.000409936	0.00022055	5576	0.956	0.3389	2205	0.000875831	0.00091265	0.337354	1989	2402	1.475	0.1403	5379	3.01	0.002613	3557	2.086	0.03702	4224	3.016	0.002563
1536	7781	-3.636	0.0002768	0.0317738	--	0.017	1	0.8956	0.718542	RAP1GAP	5909	1	21911822	2400655	ILMN_1776519	-0.00176179	0.000585388	0.00262772	5576	-2.047	0.04069	2205	0.000145168	0.00304626	0.961997	1989	2402	-3.091	0.001997	5379	-1.963	0.04961	3557	-3.005	0.002659	4224	-1.635	0.102
11506	7781	3.632	0.0002814	0.0320838	++	0.076	1	0.7832	0.845265	RRM2B	50484	8	103216732	3147286	ILMN_1698231	0.0012457	0.000425262	0.00341174	5576	2.166	0.03029	2205	0.000767529	0.00111311	0.490573	1989	2402	2.479	0.01317	5379	2.312	0.02079	3557	2.327	0.01996	4224	3.058	0.00223
13398	7781	3.631	0.0002819	0.0320838	++	0.123	1	0.7262	1	PRF1	5551	10	72328394	3293435	ILMN_1740633	0.00215497	0.00066057	0.00111193	5576	1.636	0.1017	2205	0.00267259	0.00166165	0.107919	1989	2402	1.705	0.08816	5379	3.2	0.001375	3557	3.174	0.001503	4224	1.251	0.2109
24926	7781	-3.629	0.0002844	0.0322193	--	1.947	1	0.1629	0.766563	KREMEN1		22	29469076	3941793	ILMN_1700994	-0.00228772	0.000599242	0.000136194	5576	-0.751	0.4529	2205	6.08072e-05	0.000893612	0.945756	1989	2402	-1.63	0.1032	5379	-2.877	0.004009	3557	-2.579	0.009911	4224	-1.409	0.1588
1545	7781	3.599	0.0003189	0.0349991	++	0.01	1	0.921	1	HNRNPR	10236	1	23613958	2401275	ILMN_2175894	0.00101862	0.000340034	0.00275102	5576	2	0.04549	2205					2402	3.935	8.32e-05	5379	1.588	0.1122	3557	3.285	0.001019	4224	1.647	0.09963
23858	7781	-3.598	0.0003206	0.0349991	--	2.283	1	0.1308	0.438417	TOP1	7150	20	39657477	3885464	ILMN_2192316	-0.00196578	0.000510204	0.000118043	5576	-0.636	0.5245	2205					2402	-2.638	0.00835	5379	-2.425	0.0153	3557	-2.923	0.003464	4224	-2.467	0.01362
26192	7781	-3.594	0.0003261	0.0351977	--	1.95	1	0.1626	1	NDUFB11	54539	X	47001619	4007009	ILMN_1749709	-0.00185138	0.000488727	0.000153383	5576	-0.731	0.4649	2205	-0.0023536	0.00130804	0.0721286	1989	2402	-1.653	0.09842	5379	-2.76	0.005785	3557	-2.267	0.0234	4224	-2.642	0.008233
10229	7781	3.593	0.0003267	0.0351977	++	0.492	1	0.483	0.997332	TRA2A	29896	7	23544399	3041519	ILMN_1731043	0.00125346	0.000366812	0.000637319	5576	1.319	0.1872	2205	-0.00047137	0.00127841	0.712381	1989	2402	1.454	0.146	5379	3.419	0.000628	3557	3.169	0.001531	4224	1.721	0.08533
14540	7781	-3.592	0.0003278	0.0351977	--	0.48	1	0.4886	0.712317	POLR2L	5441	11	839804	3358492	ILMN_1670037	-0.00177808	0.000665128	0.00753318	5576	-2.499	0.01247	2205	-0.000817812	0.00162414	0.614649	1989	2402	-2.706	0.006813	5379	-2.436	0.01487	3557	-2.588	0.00965	4224	-2.405	0.01616
18234	7781	3.591	0.000329	0.0351977	++	0.012	1	0.9124	0.996443	PIGB	9488	15	55557059	3594825	ILMN_1733311	0.001472	0.000493472	0.00286752	5576	2.005	0.04497	2205	0.00420178	0.00183012	0.0217928	1989	2402	2.216	0.02668	5379	2.752	0.005918	3557	2.747	0.00602	4224	3.625	0.000289
21689	7781	3.589	0.0003325	0.0352984	++	0.192	1	0.6613	0.182303	ZNF532	55205	18	56529832	3790361	ILMN_1731358	0.00197817	0.000604419	0.00107131	5576	1.539	0.1237	2205					2402	2.894	0.003805	5379	1.978	0.04798	3557	2.796	0.005182	4224	1.316	0.1883
15110	7781	-3.588	0.000333	0.0352984	--	0.516	1	0.4726	0.998221	CCDC90B	60492	11	82969320	3384471	ILMN_2232166	-0.00159674	0.000466622	0.000626381	5576	-1.302	0.1929	2205	0.00024266	0.00184682	0.895479	1989	2402	-2.592	0.009537	5379	-2.647	0.008123	3557	-3.422	0.000622	4224	-0.923	0.3558
13528	7781	-3.588	0.0003339	0.0352984	--	0.059	1	0.8082	0.99333	HPS1	3257	10	100175969	3302805	ILMN_1741483	-0.000971302	0.000306619	0.00154446	5576	-1.704	0.08834	2205	-0.000866406	0.000924567	0.348833	1989	2402	-2.664	0.007729	5379	-2.278	0.0227	3557	-2.119	0.03411	4224	-2.698	0.006985
4814	7781	3.571	0.0003554	0.0372146	++	0.96	1	0.3273	0.494442	QTRTD1	79691	3	113724698	2636726	ILMN_1733407	0.000992582	0.000396643	0.0123623	5576	2.73	0.006328	2205	0.000486727	0.00109206	0.655869	1989	2402	2.86	0.004234	5379	2.084	0.03714	3557	2.599	0.009345	4224	1.529	0.1263
8144	7781	-3.571	0.0003562	0.0372146	--	0.19	1	0.6627	0.800356	ALDH5A1	7915	6	24489702	2898499	ILMN_2372403	-0.00154589	0.00055377	0.00526336	5576	-2.27	0.02321	2205	-0.00363106	0.00141723	0.0104833	1989	2402	-3.358	0.000785	5379	-2.246	0.02468	3557	-2.941	0.003274	4224	-2.3	0.02145
14196	7781	3.568	0.0003593	0.0372585	++	0	1	0.9935	0.876834	TMEM137		11	66395082	3336402	ILMN_1657701	0.00296027	0.000978125	0.00248568	5576	1.893	0.05841	2205					2402	3.01	0.002616	5379	2.177	0.02947	3557	2.402	0.01632	4224	2.496	0.01257
20047	7781	-3.563	0.0003662	0.0376707	--	0.126	1	0.723	1	RNASEK	440400	17	6918381	3708201	ILMN_1715698	-0.00155088	0.000548225	0.00468751	5576	-2.197	0.02802	2205					2402	-3.167	0.001541	5379	-2.262	0.0237	3557	-1.749	0.08037	4224	-4.023	5.75e-05
23800	7781	-3.561	0.0003695	0.03772	--	0.008	1	0.9269	0.996443	DYNLRB1	83658	20	33103897	3882949	ILMN_1703564	-0.00112826	0.00038028	0.00302101	5576	-1.973	0.04846	2205	-0.000451856	0.0011044	0.682483	1989	2402	-3.104	0.001912	5379	-2.351	0.01872	3557	-2.664	0.00772	4224	-3.16	0.00158
11892	7781	-3.552	0.0003818	0.0386804	--	0.866	1	0.3521	1	ANP32B	10541	9	100745086	3181417	ILMN_1684293	-0.00229691	0.000655382	0.000460803	5576	-1.103	0.2699	2205	-0.00157611	0.0016484	0.339124	1989	2402	-2.007	0.04475	5379	-2.378	0.01742	3557	-3.558	0.000374	4224	-0.848	0.3967
21203	7781	-3.55	0.0003852	0.0387025	--	0.556	1	0.4558	0.991107	SLC4A1	6521	17	42299143	3759006	ILMN_1772809	-0.00386882	0.0011365	0.000668462	5576	-1.259	0.2082	2205	-0.000715934	0.00246308	0.771339	1989	2402	-2.177	0.02949	5379	-2.49	0.01277	3557	-1.819	0.06886	4224	-2.706	0.006803
19844	7225	-3.549	0.0003864	0.0387025	--	0.811	1	0.3679	0.998794	RANBP10	57610	16	67756254	3695867	ILMN_1667306	-0.0021776	0.000613355	0.000387993	5576	-0.904	0.3657	1649					2164	-2.693	0.007077	5061	-2.428	0.01518	3301	-1.886	0.05925	3924	-3.326	0.00088
19453	7781	3.546	0.0003907	0.0387025	++	1.622	1	0.2028	0.999555	KIAA0513	9764	16	85061377	3672059	ILMN_1693233	0.00189157	0.000513674	0.000233244	5576	0.81	0.4181	2205	-0.00106869	0.000925673	0.248445	1989	2402	2.929	0.003406	5379	2.145	0.03197	3557	3.319	0.000904	4224	0.459	0.6464
6446	7781	3.545	0.0003925	0.0387278	++	0.165	1	0.6848	1	DHX15	1665	4	24519061	2763805	ILMN_2168449	0.000853331	0.000265109	0.0012948	5576	1.543	0.1227	2205	-0.00112712	0.00159637	0.480247	1989	2402	1.319	0.187	5379	3.271	0.001073	3557	3.067	0.002163	4224	1.59	0.1118
26465	7781	-3.543	0.0003953	0.0387278	--	3.813	1	0.05086	0.564695	HS.105618		X	131444464	4022106	ILMN_1843585	-0.00321448	0.000795251	5.37e-05	5576	-0.233	0.8156	2205					2402	-2.259	0.02387	5379	-2.417	0.01565	3557	-2.653	0.007979	4224	-1.871	0.06137
4812	7781	3.537	0.000405	0.0393993	++	2.497	1	0.1141	0.324589	GRAMD1C	54762	3	113547035	2636626	ILMN_2052717	0.00284858	0.000742217	0.00012547	5576	0.545	0.5857	2205	0.00038735	0.000699194	0.579649	1989	2402	1.746	0.08074	5379	2.514	0.01193	3557	2.504	0.01227	4224	1.431	0.1523
7439	7781	-3.53	0.000415	0.0396241	--	0.038	1	0.8461	0.995554	PTTG1	9232	5	159848834	2838201	ILMN_2042771	-0.0021394	0.000741172	0.00391062	5576	-2.044	0.04099	2205	8.94026e-05	0.00279325	0.97447	1989	2402	-2.075	0.03797	5379	-2.837	0.004557	3557	-3.153	0.001618	4224	-1.106	0.2687
17364	7781	-3.53	0.000415	0.0396241	--	2.312	1	0.1284	0.978213	C14orf166	51637	14	52456049	3535674	ILMN_1696708	-0.00273207	0.000718844	0.000145879	5576	-0.592	0.5537	2205					2402	-3.503	0.00046	5379	-2.102	0.03553	3557	-2.824	0.004739	4224	-1.769	0.07688
15113	7781	3.53	0.0004163	0.0396241	++	0.657	1	0.4177	0.550912	CREBZF	58487	11	85368630	3385003	ILMN_1784847	0.0015474	0.000452296	0.000627942	5576	1.193	0.2329	2205	0.000552437	0.000780159	0.478967	1989	2402	1.974	0.04836	5379	3.046	0.002317	3557	3.284	0.001023	4224	1.914	0.05562
10827	7781	3.526	0.0004221	0.0399016	++	0.856	1	0.3548	0.180969	CCAR2	57805	8	22462093	3089597	ILMN_1699473	0.000909142	0.000261293	0.000506454	5576	1.094	0.2741	2205					2402	2.176	0.02954	5379	2.39	0.01687	3557	2.703	0.006875	4224	1.388	0.165
18573	7781	-3.517	0.0004371	0.0409513	--	1.916	1	0.1663	0.999555	EPB42	2038	15	43472011	3621029	ILMN_1814397	-0.00322871	0.000868817	0.000204239	5576	-0.7	0.4837	2205	-0.00135712	0.00251319	0.589263	1989	2402	-2.467	0.01363	5379	-2.881	0.003963	3557	-2.227	0.02598	4224	-3.354	0.000795
12464	7781	-3.516	0.0004375	0.0409513	--	2.768	1	0.09614	0.529124	C9orf84	158401	9	114448463	3220740	ILMN_2387328	-0.0021159	0.000547411	0.000112246	5576	-0.463	0.6431	2205					2402	-1.373	0.1696	5379	-3.126	0.001771	3557	-2.947	0.003213	4224	-1.595	0.1107
9139	7225	3.516	0.0004379	0.0409513	++	0.031	1	0.8603	0.968034	MCM3	4172	6	52128780	2957126	ILMN_1806818	0.00110729	0.000348797	0.00150877	5576	1.525	0.1272	1649	-0.000796143	0.00117623	0.498579	1989	2164	2.594	0.009491	5061	1.594	0.1109	3301	2.745	0.006059	3924	1.189	0.2344
8747	7781	3.513	0.0004439	0.0412241	++	1.336	1	0.2478	1	CCR6	1235	6	167412670	2936564	ILMN_2387696	0.00133165	0.000370828	0.000332284	5576	0.891	0.3727	2205	0.0012731	0.00115327	0.269778	1989	2402	0.293	0.7692	5379	3.977	6.97e-05	3557	2.436	0.01486	4224	2.577	0.009966
2453	7781	3.51	0.0004488	0.0413598	++	0.633	1	0.4264	0.99333	NUAK2	81788	1	205271075	2452405	ILMN_1789793	0.00125883	0.00037064	0.000687732	5576	1.195	0.2321	2205	0.000678123	0.00103264	0.511465	1989	2402	3.561	0.000369	5379	1.522	0.128	3557	3.088	0.002012	4224	0.844	0.3988
3563	7781	-3.509	0.00045	0.0413598	--	0.738	1	0.3902	1	UBE2F	140739	2	238867042	2534564	ILMN_2164242	-0.00290085	0.00084577	0.000608389	5576	-1.141	0.2541	2205	-0.000275461	0.00125407	0.826165	1989	2402	-2.232	0.02559	5379	-2.783	0.005392	3557	-2.476	0.01328	4224	-2.363	0.01812
10540	7781	3.506	0.0004551	0.0416853	++	0.002	1	0.9609	0.59671	SRPK2	6733	7	104750311	3066297	ILMN_1669215	0.00102627	0.000342629	0.00275409	5576	1.825	0.06803	2205					2402	0.938	0.3483	5379	3.809	0.00014	3557	2.628	0.008593	4224	1.826	0.06782
25622	7781	3.505	0.0004571	0.0417256	++	0.08	1	0.7777	1	DDX3X	1654	X	41170647	3974838	ILMN_1794392	0.000921546	0.000327055	0.00485403	5576	2.105	0.03532	2205	-0.000250423	0.000848338	0.76788	1989	2402	2.507	0.01217	5379	2.308	0.02099	3557	3.3	0.000968	4224	1.757	0.07889
19684	7781	-3.502	0.0004624	0.0420048	--	1.287	1	0.2567	0.995109	CDR2	1039	16	22357265	3684782	ILMN_1720270	-0.00174175	0.000487844	0.000359612	5576	-0.904	0.3661	2205					2402	-3.241	0.00119	5379	-2.055	0.03989	3557	-2.53	0.0114	4224	-2.227	0.02594
11632	7781	-3.501	0.0004633	0.0420048	--	2.723	1	0.09891	0.938195	TSTA3	7264	8	144694794	3157660	ILMN_1697777	-0.00308065	0.000801201	0.000121894	5576	-0.467	0.6406	2205	-0.0016908	0.00111057	0.128064	1989	2402	-2.426	0.01526	5379	-1.844	0.06516	3557	-1.897	0.05789	4224	-2.196	0.02807
20810	7225	-3.499	0.0004678	0.0422695	--	1.651	1	0.1988	0.971653	GABARAP	11337	17	7143357	3743486	ILMN_2050109	-0.00254029	0.000688467	0.000226621	5576	-0.543	0.5874	1649	1.56073e-05	0.0012196	0.989791	1989	2164	-2.531	0.01138	5061	-2.061	0.03928	3301	-2.617	0.008862	3924	-2.257	0.02402
24521	7781	-3.495	0.0004744	0.0425782	--	0.116	1	0.7339	0.988884	KCNJ15	3772	21	39601882	3920850	ILMN_1675756	-0.0023468	0.000747157	0.00169278	5576	-1.573	0.1158	2205	-0.000618056	0.00201596	0.759197	1989	2402	-1.05	0.2938	5379	-2.676	0.007446	3557	-2.787	0.005315	4224	-0.775	0.4382
1294	7781	3.492	0.0004796	0.0427047	++	0.196	1	0.658	0.889729	SPRTN	83932	1	231472860	2385258	ILMN_1655485	0.00111068	0.000408129	0.0065211	5576	2.234	0.02551	2205					2402	2.056	0.03981	5379	2.04	0.04132	3557	1.991	0.04651	4224	1.857	0.06333
3307	7781	-3.492	0.00048	0.0427047	--	1.474	1	0.2247	0.0613606	C2orf88	84281	2	190955126	2520069	ILMN_2279484	-0.00322303	0.000894176	0.000315569	5576	-0.831	0.406	2205					2402	-1.701	0.08899	5379	-3.091	0.001994	3557	-3.645	0.000267	4224	-0.535	0.5923
26414	7781	-3.491	0.0004806	0.0427047	--	0.084	1	0.7723	0.995109	RNF113A	7737	X	119004448	4019599	ILMN_1786388	-0.00157746	0.000507045	0.0018736	5576	-1.614	0.1066	2205	0.000231806	0.00140601	0.869066	1989	2402	-2.301	0.02142	5379	-2.982	0.00286	3557	-2.667	0.007651	4224	-2.404	0.01622
23483	7781	-3.484	0.0004944	0.043641	--	0.002	1	0.961	0.999555	ETFB		19	51848431	3868963	ILMN_2300970	-0.00106624	0.000358223	0.00292858	5576	-1.813	0.0698	2205					2402	-2.585	0.009727	5379	-2.012	0.04417	3557	-3.971	7.15e-05	4224	-0.118	0.9062
25414	7781	-3.482	0.0004972	0.0437438	--	0.197	1	0.6575	0.971543	ST13	6767	22	41220034	3961664	ILMN_1765204	-0.00197563	0.00062019	0.00145304	5576	-1.478	0.1393	2205					2402	-2.335	0.01955	5379	-2.247	0.02463	3557	-2.14	0.03233	4224	-2.138	0.03249
20614	7781	3.481	0.0004993	0.0437845	++	1.559	1	0.2118	1	SEC14L1	6397	17	75084740	3735752	ILMN_2285802	0.00144594	0.0004001	0.000304263	5576	0.796	0.426	2205					2402	1.98	0.04769	5379	2.688	0.007197	3557	3.181	0.001469	4224	1.488	0.1368
4470	7781	-3.477	0.0005066	0.0441353	--	0.99	1	0.3198	0.257448	SYN2	6854	3	12001419	2610972	ILMN_1781060	-0.000586652	0.000242945	0.0157786	5576	-2.693	0.007076	2205	-0.000193592	0.000524275	0.711978	1989	2402	-0.585	0.5586	5379	-3.347	0.000817	3557	-2.795	0.005184	4224	-1.377	0.1686
25371	7781	3.475	0.0005108	0.0442131	++	0.206	1	0.6498	1	IL2RB		22	37513228	3959986	ILMN_1684349	0.00141413	0.000523543	0.00693282	5576	2.234	0.02547	2205	0.00223505	0.00208217	0.283222	1989	2402	2.385	0.01706	5379	2.07	0.0385	3557	3.166	0.001545	4224	1.079	0.2805
14794	7781	3.47	0.0005197	0.0448384	++	0.48	1	0.4885	0.989329	NUP160	23279	11	47212704	3371986	ILMN_1652989	0.00137874	0.000416748	0.000944585	5576	1.261	0.2073	2205	-0.00013351	0.00100529	0.894359	1989	2402	2.863	0.004194	5379	1.662	0.09658	3557	1.952	0.0509	4224	2.495	0.0126
991	7781	-3.462	0.0005358	0.0459311	--	0.716	1	0.3974	0.646065	DCAF6	55827	1	167905041	2366028	ILMN_2392080	-0.00237913	0.0007032	0.000721226	5576	-1.127	0.2599	2205	-0.00103979	0.00173541	0.549141	1989	2402	-2.182	0.02908	5379	-2.552	0.0107	3557	-2.749	0.005983	4224	-1.525	0.1272
20128	7781	-3.458	0.0005439	0.0461899	--	1.334	1	0.2481	0.999555	UBB	7314	17	16282322	3712041	ILMN_2191428	-0.00189109	0.000533541	0.000396768	5576	-0.863	0.388	2205					2402	-2.174	0.02967	5379	-3.261	0.001112	3557	-2.677	0.007422	4224	-2.675	0.007482
22645	7781	3.456	0.0005477	0.0463569	++	0.21	1	0.6471	0.305024	SIGLEC7	27036	19	51645564	3839642	ILMN_1686706	0.000942943	0.000351427	0.00731435	5576	2.227	0.02592	2205	0.0040584	0.00156294	0.00948871	1989	2402	2.951	0.00317	5379	2.099	0.03581	3557	2.889	0.00387	4224	1.675	0.09396
26532	7781	-3.452	0.0005563	0.0469363	--	0.291	1	0.5898	1	CETN2	1069	X	151995537	4026263	ILMN_1695645	-0.00188634	0.000715529	0.00840562	5576	-2.294	0.02179	2205	-0.00111911	0.00167945	0.50527	1989	2402	-2.099	0.03581	5379	-3.042	0.002347	3557	-3.084	0.002039	4224	-1.351	0.1766
15499	7781	-3.451	0.0005595	0.0470578	--	0	1	0.999	0.961761	MGST1	4257	12	16479930	3406589	ILMN_2355168	-0.00162271	0.000555169	0.00348186	5576	-1.836	0.06639	2205	-0.00110708	0.0013317	0.405899	1989	2402	-2.347	0.01895	5379	-2.515	0.0119	3557	-3.482	0.000497	4224	-0.892	0.3725
11034	7781	3.449	0.0005624	0.0471534	++	0.871	1	0.3506	0.399289	PLEKHF2	79666	8	96146014	3107828	ILMN_2106449	0.00155863	0.000643098	0.0153987	5576	2.626	0.008632	2205					2402	1.978	0.04795	5379	2.703	0.006878	3557	2.389	0.01691	4224	2.735	0.00623
9008	7781	3.443	0.0005744	0.0475632	++	0.542	1	0.4617	0.987105	RGL2	5863	6	33258977	2950590	ILMN_2124386	0.00116254	0.000351369	0.000943647	5576	1.21	0.2263	2205	0.000643334	0.00104778	0.539294	1989	2402	0.84	0.4009	5379	4.107	4.01e-05	3557	2.572	0.0101	4224	2.229	0.02582
22342	7781	-3.439	0.0005841	0.0480687	--	1.288	1	0.2564	1	COX6B1	1340	19	36138965	3830649	ILMN_2154671	-0.00164141	0.000466644	0.00043918	5576	-0.87	0.3844	2205	-0.000381691	0.00137415	0.781224	1989	2402	-1.221	0.222	5379	-3.361	0.000777	3557	-2.975	0.002935	4224	-1.713	0.08678
21414	7781	3.432	0.0005997	0.0488398	++	1.507	1	0.2196	0.997777	CD300LF	146722	17	72690456	3770361	ILMN_2112357	0.00129086	0.000362524	0.0003729	5576	0.788	0.4309	2205	0.00013998	0.000938345	0.88143	1989	2402	1.572	0.1161	5379	2.685	0.007248	3557	3.253	0.001142	4224	0.459	0.6464
15359	7781	-3.43	0.0006026	0.0488398	--	2.457	1	0.117	1	WNK1	65125	12	407843	3400034	ILMN_1876924	-0.00250078	0.000668475	0.000185148	5576	-0.499	0.6177	2205	-0.000203202	0.00116683	0.861767	1989	2402	-2.619	0.008827	5379	-2.413	0.01583	3557	-2.387	0.017	4224	-2.699	0.006959
19092	7781	3.428	0.0006072	0.0489242	++	1.736	1	0.1876	0.161405	SMG1	23049	16	22462748	3652609	ILMN_1652996	0.00314501	0.000872179	0.00031381	5576	0.71	0.4779	2205	-0.000792179	0.00152731	0.60405	1989	2402	1.302	0.1929	5379	2.934	0.003346	3557	2.794	0.005212	4224	1.954	0.05066
9067	7781	3.427	0.0006113	0.0490986	++	0.285	1	0.5938	0.773677	TREM1	54210	6	41235643	2953570	ILMN_1688231	0.00178544	0.000682075	0.00887766	5576	2.276	0.02287	2205	0.00114895	0.00182312	0.528634	1989	2402	1.985	0.04715	5379	2.669	0.0076	3557	2.841	0.004504	4224	2.144	0.03201
23487	7781	3.424	0.0006165	0.0491984	++	0.117	1	0.7323	0.999555	SIGLEC10	89790	19	51913275	3869030	ILMN_1655549	0.00159401	0.000517154	0.00206441	5576	1.533	0.1252	2205	0.00117015	0.00128428	0.362345	1989	2402	2.623	0.008705	5379	1.899	0.05753	3557	2.363	0.01811	4224	2.07	0.03846
23652	7781	3.423	0.0006187	0.0491984	++	0.224	1	0.6358	0.988439	ITPA	3704	20	3184779	3874249	ILMN_1718334	0.00115354	0.000366015	0.00163232	5576	1.421	0.1552	2205	-0.000404129	0.000961302	0.674244	1989	2402	1.232	0.2179	5379	2.836	0.004572	3557	2.826	0.004707	4224	0.712	0.4762
19506	7781	-3.421	0.0006239	0.049342	--	2.864	1	0.09059	0.999555	NPRL3	8131	16	127178	3674886	ILMN_1733581	-0.00320676	0.00084399	0.000146543	5576	-0.389	0.6976	2205					2402	-2.012	0.04419	5379	-2.565	0.01032	3557	-2.308	0.02099	4224	-2.649	0.008075
22235	7781	-3.42	0.0006254	0.049342	--	2.869	1	0.09031	1	UBA52	7311	19	18682649	3825201	ILMN_1782977	-0.00137177	0.000361013	0.000146385	5576	-0.387	0.6988	2205	0.000153558	0.00115882	0.894594	1989	2402	-1.635	0.1021	5379	-2.626	0.008638	3557	-2.028	0.0426	4224	-2.823	0.004765
20818	7781	3.417	0.0006327	0.0497712	++	0.68	1	0.4097	0.992441	ZBTB4	57659	17	7362697	3743763	ILMN_1795905	0.00095993	0.000287966	0.000863343	5576	1.121	0.2622	2205	0.000395627	0.00083708	0.636535	1989	2402	3.759	0.000171	5379	1.809	0.07039	3557	3.286	0.001016	4224	0.011	0.9911
UniqueID=ID assigning to a matching probe-pair between the Affymetrix and Illumina arrays, Weight=sample size, BH=Benjamini-Hochberg-adjustred p-value, FHS=Framingham Heart Study results, Ilmn=Illumina meta-analysis results, NESDA=Netherlands Study of Depression results,
O=older, Y=younger, M=male, F=female
