# Supplementary material for: Gene transcripts associated with muscle strength: a CHARGE meta-analysis of 7,781 persons
Source: Physiol Genomics. 2015 Oct 20;48(1):1–11. doi: 10.1152/physiolgenomics.00054.2015 (PMC4757025; doi:10.1152/physiolgenomics.00054.2015)
Supplement: Supplementary Table 2 [file Supplementary_Table02.xlsx]

## Sheet: 3. younger
UniqueID	Weight	Zscore	P.value	P.value.BH	Direction	HetChiSq	HetDf	HetPVal	ILMNpropExp	Gene	EntrezID	Chr	Start	Affy_TranscriptClusterID	ILMN_ProbeID	Fx_FHS	SE_FHS	P_FHS	N_FHS	Z_Ilmn	P_Ilmn	N_Ilmn	Fx_NESDA	SE_NESDA	P_NESDA	N_NESDA
9039	5379	-5.061	4.172e-07	0.00953941	--	0.163	1	0.6863	0.255225	SLC26A8	116369	6	35890369	2951730	ILMN_1672575	-0.00278516	0.000596056	3.07e-06	4211	-2.001	0.0454	1168	-0.00178105	0.00150758	0.237611	1831
11575	5379	-4.879	1.064e-06	0.00953941	--	0.734	1	0.3916	1	ASAP1	50807	8	131064358	3153428	ILMN_1690963	-0.0025818	0.000546591	2.4e-06	4211	-1.516	0.1296	1168	-0.00106746	0.0014136	0.450272	1831
25286	5379	-4.878	1.07e-06	0.00953941	--	0.04	1	0.8413	1	TPST2	8459	22	26917963	3955915	ILMN_2329679	-0.00148606	0.000351514	2.41e-05	4211	-2.45	0.01427	1168	-0.000795608	0.00245578	0.745998	1831
586	5379	4.495	6.941e-06	0.0252081	++	0.225	1	0.635	0.771454	PKN2	5586	1	89101172	2345617	ILMN_1706825	0.00150144	0.000399335	0.000172372	4211	2.515	0.01191	1168	0.001752	0.00141779	0.216734	1831
6815	5379	-4.426	9.615e-06	0.0252081	--	1.492	1	0.2218	0.434415	RNF175	285533	4	154631315	2790324	ILMN_1741281	-0.00231043	0.000514479	7.29e-06	4211	-0.981	0.3264	1168	0.00167896	0.00236419	0.477702	1831
1913	5379	-4.407	1.048e-05	0.0252081	--	3.383	1	0.06586	0.991552	TMED5	50999	1	93612534	2423264	ILMN_1803279	-0.00194238	0.000407776	1.97e-06	4211	-0.426	0.67	1168	0.00109614	0.00144038	0.446761	1831
20804	5379	-4.403	1.066e-05	0.0252081	--	0.316	1	0.5739	0.985771	ASGR2	433	17	7004641	3743340	ILMN_2342638	-0.00185877	0.000446512	3.21e-05	4211	-1.554	0.1201	1168	-0.000605274	0.00117475	0.606456	1831
18264	5379	-4.39	1.131e-05	0.0252081	--	0.719	1	0.3964	0.974211	TPM1	7168	15	63318658	3597338	ILMN_1716687	-0.00219834	0.000629495	0.000484041	4211	-2.796	0.005171	1168	0.00100647	0.00093891	0.283892	1831
25285	5379	-4.368	1.253e-05	0.025779	--	0.591	1	0.4421	0.719431	TPST2	8459	22	26917963	3955915	ILMN_1661488	-0.00148606	0.000351514	2.41e-05	4211	-1.355	0.1753	1168
12998	5379	4.235	2.287e-05	0.0351208	++	0.202	1	0.6527	0.693642	ZFYVE27	118813	10	99467335	3260018	ILMN_2322972	0.00131092	0.000330973	7.6e-05	4211	1.575	0.1152	1168	-0.00024687	0.000550843	0.654089	1831
24014	5379	-4.217	2.476e-05	0.0351208	--	0.814	1	0.3668	1	GID8	54994	20	61569236	3893072	ILMN_1755909	-0.00291915	0.000702386	3.3e-05	4211	-1.167	0.2434	1168
26260	5379	-4.195	2.727e-05	0.0351208	--	0.498	1	0.4806	0.88217	ALAS2	212	X	55034963	4009849	ILMN_2271875	-0.00499812	0.00147626	0.000716666	4211	-2.579	0.009909	1168	-0.00472208	0.00274486	0.0855549	1831
12510	5379	-4.17	3.049e-05	0.0351208	--	1.395	1	0.2376	0.963095	STOM	2040	9	124101286	3223928	ILMN_1696419	-0.00219589	0.000699084	0.00169511	4211	-2.988	0.002808	1168	-0.00106179	0.00129885	0.413764	1831
5374	5379	4.151	3.31e-05	0.0351208	++	0.146	1	0.7025	1	WDR82	80335	3	52288457	2676041	ILMN_1679655	0.00233237	0.000605112	0.000117757	4211	1.596	0.1104	1168	-0.00194222	0.00104372	0.0629374	1831
3394	5379	-4.148	3.35e-05	0.0351208	--	0.989	1	0.3201	0.118719	EEF1B2	1933	2	207024058	2524577	ILMN_1675541	-0.00259017	0.000625911	3.57e-05	4211	-1.053	0.2922	1168
11888	5379	-4.137	3.512e-05	0.0351208	--	0.382	1	0.5363	0.996888	TMOD1	7111	9	100263931	3181240	ILMN_1736911	-0.00377769	0.00111926	0.000744543	4211	-2.475	0.01332	1168	-0.00186374	0.00200642	0.353079	1831
9008	5379	4.107	4.013e-05	0.0351208	++	0.151	1	0.6977	0.987105	RGL2	5863	6	33258977	2950590	ILMN_2124386	0.00139714	0.000404344	0.000555155	4211	2.257	0.02399	1168	0.000583152	0.00108076	0.589562	1831
16811	5379	-4.102	4.098e-05	0.0351208	--	0.333	1	0.564	0.999555	RGCC	28984	13	42031598	3486956	ILMN_1658494	-0.00317501	0.000944112	0.000778156	4211	-2.422	0.01544	1168
17969	5379	4.098	4.164e-05	0.0351208	++	0.205	1	0.6506	0.999111	RPS6KA5	9252	14	91336707	3576284	ILMN_1657515	0.00190074	0.000494887	0.000124502	4211	1.509	0.1313	1168
17747	5379	4.096	4.202e-05	0.0351208	++	1.071	1	0.3008	0.0729213	HEATR5A	25938	14	31760322	3559690	ILMN_1692588	0.00400836	0.00097504	4.02e-05	4211	0.993	0.3206	1168
7733	5379	4.088	4.36e-05	0.0353371	++	1.204	1	0.2725	0.14851	ARRDC3	57561	5	90664555	2866704	ILMN_2198516	0.00234424	0.000567235	3.66e-05	4211	0.934	0.3504	1168	0.00101683	0.00165124	0.538111	1831
19464	5379	4.012	6.025e-05	0.0420915	++	0.61	1	0.4347	0.57181	BANP	54971	16	87983137	3673091	ILMN_2396338	0.0013021	0.000408464	0.00144433	4211	2.56	0.01045	1168	-0.000180052	0.000798368	0.821599	1831
13057	5379	-4	6.323e-05	0.0420915	--	0.643	1	0.4227	0.903068	MXI1	4601	10	111954069	3263624	ILMN_1670570	-0.00262097	0.000669107	9.11e-05	4211	-1.155	0.2482	1168	-0.000528384	0.00157435	0.737198	1831
22226	5379	-4	6.339e-05	0.0420915	--	1.733	1	0.188	0.999555	PIK3R2	5296	19	18284526	3824874	ILMN_1726565	-0.00163302	0.000557859	0.00343782	4211	-3.029	0.002457	1168	0.00072069	0.0010881	0.507847	1831
8747	5379	3.977	6.97e-05	0.0420915	++	0.039	1	0.8444	1	CCR6	1235	6	167412670	2936564	ILMN_2387696	0.0014476	0.000422005	0.000608837	4211	2.027	0.04266	1168	0.00106732	0.00119288	0.371052	1831
10462	5379	-3.961	7.469e-05	0.0420915	--	1.609	1	0.2046	0.930636	PDK4	5166	7	95212815	3062082	ILMN_1684982	-0.00302885	0.000738686	4.21e-05	4211	-0.723	0.4695	1168	0.0010175	0.00130667	0.436271	1831
12450	5379	-3.961	7.477e-05	0.0420915	--	0.953	1	0.3289	0.721654	CTNNAL1	8727	9	111704190	3219621	ILMN_1721901	-0.00418624	0.00105632	7.52e-05	4211	-0.982	0.3262	1168	-0.000335257	0.000694843	0.629518	1831
22151	5379	-3.959	7.533e-05	0.0420915	--	0.075	1	0.784	1	RAD23A	5886	19	13056654	3822074	ILMN_1751571	-0.00198041	0.000545037	0.000282965	4211	-1.602	0.1091	1168
7661	5379	3.958	7.554e-05	0.0420915	++	0.466	1	0.4949	0.662072	PDE4D	5144	5	58264876	2858134	ILMN_1791483	0.0014392	0.000376379	0.000133348	4211	1.24	0.2148	1168
9926	5379	3.942	8.081e-05	0.0441091	++	0.093	1	0.7606	0.998666	HBP1	26959	7	106809443	3018420	ILMN_2160764	0.00113926	0.000340247	0.000820265	4211	2.107	0.03516	1168	0.000286503	0.00114646	0.802693	1831
19279	5379	-3.937	8.25e-05	0.0441309	--	2.227	1	0.1356	0.995554	COQ9	57017	16	57481347	3662723	ILMN_1756898	-0.00156838	0.000374879	2.93e-05	4211	-0.514	0.6071	1168	9.48916e-05	0.000667689	0.887003	1831
