# Supplementary material for: Gene transcripts associated with muscle strength: a CHARGE meta-analysis of 7,781 persons
Source: Physiol Genomics. 2015 Oct 20;48(1):1–11. doi: 10.1152/physiolgenomics.00054.2015 (PMC4757025; doi:10.1152/physiolgenomics.00054.2015)
Supplement: Supplementary Table 3 [file Supplementary_Table03.xlsx]

## Sheet: 4. male
UniqueID	Weight	Zscore	P.value	P.value.BH	Direction	HetChiSq	HetDf	HetPVal	ILMNpropExp	Gene	EntrezID	Chr	Start	Affy_TranscriptClusterID	ILMN_ProbeID	Fx_FHS	SE_FHS	P_FHS	N_FHS	Z_Ilmn	P_Ilmn	N_Ilmn	Fx_NESDA	SE_NESDA	P_NESDA	N_NESDA
17747	3557	5.274	1.336e-07	0.00357327	++	0.005	1	0.9442	0.0729213	HEATR5A	25938	14	31760322	3559690	ILMN_1692588	0.00474896	0.00106805	9.12e-06	2560	2.851	0.004352	997
24014	3557	-5.061	4.171e-07	0.00557788	--	0.541	1	0.4622	1	GID8	54994	20	61569236	3893072	ILMN_1755909	-0.00360943	0.000769009	2.83e-06	2560	-2.056	0.03982	997
12510	3557	-4.607	4.076e-06	0.0191845	--	0.193	1	0.6602	0.963095	STOM	2040	9	124101286	3223928	ILMN_1696419	-0.00312243	0.00075257	3.45e-05	2560	-2.066	0.0388	997	-0.00301468	0.00171557	0.0791331	1328
9527	3557	4.565	5.005e-06	0.0191845	++	0.931	1	0.3347	0.0622499	RAC1	5879	7	6400135	2989050	ILMN_1761938	0.00346238	0.000788413	1.17e-05	2560	1.598	0.11	997	0.000872318	0.0024393	0.720699	1328
23481	3557	-4.449	8.636e-06	0.0255546	--	0.153	1	0.6954	0.982214	ETFB	2109	19	51848431	3868963	ILMN_1729374	-0.00176702	0.000443049	6.85e-05	2560	-2.023	0.04306	997
16811	3557	-4.439	9.031e-06	0.0255546	--	0.033	1	0.8555	0.999555	RGCC	28984	13	42031598	3486956	ILMN_1658494	-0.00393319	0.0010167	0.000112293	2560	-2.196	0.02811	997
17969	3557	4.406	1.051e-05	0.0255546	++	0.531	1	0.466	0.999111	RPS6KA5	9252	14	91336707	3576284	ILMN_1657515	0.00224948	0.000544421	3.72e-05	2560	1.714	0.08644	997
26260	3557	-4.363	1.281e-05	0.0256953	--	0.362	1	0.5476	0.88217	ALAS2	212	X	55034963	4009849	ILMN_2271875	-0.00650328	0.00161488	5.82e-05	2560	-1.8	0.07188	997	-0.00934182	0.00363571	0.0103069	1328
15056	3557	4.337	1.444e-05	0.0257475	++	0.488	1	0.4849	0.996443	ARAP1	116985	11	72395373	3381241	ILMN_1772233	0.00267203	0.000658746	5.14e-05	2560	1.704	0.08845	997
18458	3557	4.305	1.668e-05	0.026746	++	0.882	1	0.3476	0.837706	IGF1R	3480	15	99503567	3610958	ILMN_1744023	0.00329761	0.000793209	3.33e-05	2560	1.483	0.1382	997
17212	3557	-4.291	1.776e-05	0.026746	--	0.064	1	0.7996	1	PNP	4860	14	20937558	3527514	ILMN_2172174	-0.00293828	0.000836907	0.000454593	2560	-2.487	0.01287	997
22151	3557	-4.277	1.891e-05	0.026746	--	3.735	1	0.0533	1	RAD23A	5886	19	13056654	3822074	ILMN_1751571	-0.00282453	0.000605765	3.29e-06	2560	-0.625	0.5319	997
553	3557	4.276	1.9e-05	0.026746	++	2.672	1	0.1021	0.168964	FAM73A	374986	1	78245232	2343170	ILMN_2123557	0.00194638	0.000432241	7.01e-06	2560	0.877	0.3804	997	0.000542504	0.0013741	0.693056	1328
5837	3557	4.19	2.791e-05	0.0324557	++	0	1	0.9896	0.0613606	TNK2	10188	3	195551829	2712417	ILMN_1747358	0.000890629	0.000249731	0.000368838	2560	2.207	0.0273	997	-0.000107366	0.000991779	0.913811	1328
18459	3557	4.169	3.063e-05	0.0341061	++	1.341	1	0.2469	0.332592	IGF1R	3480	15	99503567	3610958	ILMN_1675048	0.00329761	0.000793209	3.33e-05	2560	1.225	0.2207	997	-0.00108854	0.00134138	0.417238	1328
23390	3557	-4.143	3.43e-05	0.0341061	--	2.511	1	0.1131	0.999555	AP2S1	1175	19	47341440	3866302	ILMN_1809957	-0.00276246	0.000633307	1.34e-05	2560	-0.849	0.3958	997
16609	3557	4.142	3.443e-05	0.0341061	++	0.01	1	0.919	0.995554	PPTC7	160760	12	110971063	3471300	ILMN_1800855	0.00150969	0.000435751	0.000540118	2560	2.279	0.02266	997
22438	3557	4.126	3.696e-05	0.0353047	++	0.578	1	0.4472	0.999555	EGLN2	112398	19	41304921	3833827	ILMN_1768773	0.00163584	0.000418491	9.52e-05	2560	1.54	0.1237	997
11574	3557	-4.117	3.834e-05	0.0353601	--	3.369	1	0.06644	0.993775	ASAP1	50807	8	131064358	3153428	ILMN_2233366	-0.00256762	0.000573883	8.02e-06	2560	-0.623	0.5335	997	0.000271191	0.00183077	0.882266	1328
5374	3557	4.089	4.332e-05	0.0373754	++	0.074	1	0.7856	1	WDR82	80335	3	52288457	2676041	ILMN_1679655	0.00240504	0.000664726	0.00030272	2560	1.934	0.05311	997	-0.001437	0.00135438	0.288902	1328
4260	3557	4.041	5.323e-05	0.0431421	++	0.955	1	0.3284	0.567808	NDUFS1	4719	2	206979544	2596201	ILMN_1728810	0.00155438	0.000393292	7.96e-05	2560	1.31	0.1901	997	-0.000819236	0.00130643	0.530728	1328
16193	3557	-4.01	6.064e-05	0.0468922	--	1.584	1	0.2081	0.999555	HEBP1	50865	12	13127822	3445123	ILMN_1802557	-0.00403981	0.000991228	4.73e-05	2560	-1.055	0.2913	997	1.07027e-06	0.00285132	0.999701	1328
17883	3557	-4	6.33e-05	0.0468922	--	3.676	1	0.05519	0.958204	VTI1B	10490	14	68113626	3569374	ILMN_1693136	-0.00338685	0.000766728	1.04e-05	2560	-0.491	0.6233	997	0.000483602	0.001299	0.709746	1328
9927	3557	3.994	6.487e-05	0.0468922	++	0.827	1	0.3631	0.999111	HBP1	26959	7	106809443	3018420	ILMN_1685415	0.00143981	0.000371433	0.000108786	2560	1.343	0.1792	997	0.00138203	0.00150811	0.359646	1328
