# Supplementary material for: Gene transcripts associated with muscle strength: a CHARGE meta-analysis of 7,781 persons
Source: Physiol Genomics. 2015 Oct 20;48(1):1–11. doi: 10.1152/physiolgenomics.00054.2015 (PMC4757025; doi:10.1152/physiolgenomics.00054.2015)
Supplement: Supplementary Table 4 [file Supplementary_Table04.xlsx]

## Sheet: 5. female
UniqueID	Weight	Zscore	P.value	P.value.BH	Direction	HetChiSq	HetDf	HetPVal	ILMNpropExp	Gene	EntrezID	Chr	Start	Affy_TranscriptClusterID	ILMN_ProbeID	Fx_FHS	SE_FHS	P_FHS	N_FHS	Z_Ilmn	P_Ilmn	N_Ilmn	Fx_NESDA	SE_NESDA	P_NESDA	N_NESDA
11190	4224	-4.907	9.266e-07	0.0247828	--	2.197	1	0.1383	0.921743	DEFA4	1669	8	6791860	3122721	ILMN_1753347	-0.0109055	0.0032487	0.000798294	3016	-3.876	0.000106	1208	0.00317422	0.00542174	0.558492	661
