# Supplementary material for: Gene transcripts associated with muscle strength: a CHARGE meta-analysis of 7,781 persons
Source: Physiol Genomics. 2015 Oct 20;48(1):1–11. doi: 10.1152/physiolgenomics.00054.2015 (PMC4757025; doi:10.1152/physiolgenomics.00054.2015)
Supplement: Supplementary Table 5 [file Supplementary_Table05.xlsx]

## Sheet: Sheet1
Additional information for top genes (table 2) and subset-specific genes (table 3)
Gene		Analysis
Entrez	Symbol	A	O	Y	M	F	Dir	Gene Name	GWAS catalog disease/trait? *	Known or proposed function
212	ALAS2	a		y	m		-	aminolevulinate, delta-, synthase 2		Erythroid-specific mitochondrially located enzyme. Catalyzes the first step in the heme biosynthetic pathway
57561	ARRDC3	a		y			+	arrestin domain containing 3		Little reported. Paralog of TXNIP, which may inhibit cell cycle
50807	ASAP1			y	m		-	ArfGAP with SH3 domain, ankyrin repeat and PH domain 1		May mediate membrane trafficking/signal transduction for differentiation and ciliogenesis
433	ASGR2	a		y			-	asialoglycoprotein receptor 2		Receptor that mediates endocytosis of plasma glycoproteins. May mediate phagocytosis of apoptotic cells (PMID: 12447874)
759	CA1	a					-	carbonic anhydrase I	Zn levels (blood trace element)	Catalyzes hydration of CO2 - involved in many biologicl processes
1153	CIRBP	a					+	cold inducible RNA binding protein		Protective role in stress - stabalizes genes involved in cell survival.
1669	DEFA4					f	-	defensin, alpha 4, corticostatin		Has anti-microbial activities
10289	EIF1B	a					-	eukaryotic translation initiation factor 1B		Translation initiation factor.
79018	GID4	a					-	GID Complex Subunit 4		GID=glucose-induced degradtion protein. Coactivator of RNA pol II.
54994	GID8			y	m		-	GID complex subunit 8		GID=glucose-induced degradtion protein.
25938	HEATR5A	a		y	m		+	HEAT repeat containing 5A
10949	HNRNPA0	a					+	heterogeneous nuclear ribonucleoprotein A0		Influences pre-mRNA processing in nucleus. Many targets.
55796	MBNL3	a					-	Muscleblind-Like Splicing Regulator 3		Mediates pre-mRNA alternative splicing. Induces insulin receptor (IR) pre-mRNA exon inclusion in muscle (UniProt)
4719	NDUFS1				m		+	NADH dehydrogenase (ubiquinone) Fe-S protein 1, 75kDa		Member of mitochondrial complex I - this protein may form part of the active site for NADH oxidation
123803	NTAN1	a					-	N-terminal asparagine amidase	Plasma omega-6 polyunsaturated fatty acid levels	Functions in the N-end rule protein degradation pathway.
5144	PDE4D	a		y			+	phosphodiesterase 4D, cAMP-specific	Breast cancer, antipsychotic response, smallpox vaccine response, esophageal cancer, asthma, sleep-related phenotypes	Degrades cAMP, used for intracellular signalling
5166	PDK4			y			-	pyruvate dehydrogenase kinase, isozyme 4		Mitochondrial membrane protein - glucose metabolism - inhibits pyruvate dehydrogenase (converts pyruvate into acetyl-CoA)
5296	PIK3R2			y			-	phosphoinositide-3-kinase, regulatory subunit 2		Inhibits PI3K activity. PI3K is intermediate between VEGF & AKT (promotes growth).
5586	PKN2			y			+	protein kinase N2	Height; Liver enzyme levels (gamma-glutamyl transferase)	Required for G2/M in cell-cycle. Rho/Rac effector protein - signal transduction responses in cell
4860	PNP	a			m		-	purine nucleoside phosphorylase		Catalyzes phosphorolysis of purine nucleosides. Mutations causes defective T-cells and can affect B-cells
5431	POLR2B	a					+	polymerase (RNA) II (DNA directed) polypeptide B, 140kDa	Age-related macular degeneration, height	Synthesizes pre-mRNA.
5879	RAC1				m		+	ras-related C3 botulinum toxin substrate 1		Membrane-associated GTPase. Regulates cellular responses, including secretion, growth-factor signals, phagocytosis
5886	RAD23A	a		y	m		-	RAD23 homolog A (S. cerevisiae)		Nucleotide excision repair protein
28984	RGCC	a		y	m		-	Regulator Of Cell Cycle		Induced by p53 in response to DNA damage - cell cycle arrest
8780	RIOK3	a					-	RIO kinase 3		Kinase of unknown function, possibly 'heat-shock' stress response
285533	RNF175			y			-	ring finger protein 175		Function unknown. Present in the COSMIC database of cancer mutations
9252	RPS6KA5	a		y	m		+	ribosomal protein S6 kinase, 90kDa, polypeptide 5	Bone mineral density	Required for stress-induced activation of CREB1 and ATF1, wih downstream targets including IL10
2040	STOM	a		y	m		-	stomatin		+ve mediator of age-related inflammation. May regulate ion channels in red blood cells
7027	TFDP1	a					-	transcription factor Dp-1		Involved in cell-cycle regulation or in DNA replication, and possibly apoptosis
50999	TMED5			y			-	transmembrane emp24 protein transport domain containing 5		Potential role in vesicular protein trafficking, mainly in the early secretory pathway. Required for the maintenance of the Golgi apparatus
118813	ZFYVE27			y			-	zinc finger, FYVE domain containing 27		Inhibitor of RAB11, which regulates exocytosis of recycling vesicles. May promotes neurite formation.
A=all participants, O=older, Y=younger, M=male, F=female, Dir=direction of association with muscle strength
* GWAS catalog version 5th Jan 2015, excluding entries with p>5e-8
