# Supplementary material for: Gene transcripts associated with muscle strength: a CHARGE meta-analysis of 7,781 persons
Source: Physiol Genomics. 2015 Oct 20;48(1):1–11. doi: 10.1152/physiolgenomics.00054.2015 (PMC4757025; doi:10.1152/physiolgenomics.00054.2015)
Supplement: Supplementary Table 6 [file Supplementary_Table06.xlsx]

## Sheet: 1. all
1. all participants. Probes/genes only in the FHS analysis
transcript_cluster_id	P-value	Estimate	SD	T-value	R^2	BH P-value	GeneSymbol	chr	strand	start	stop
2355591	1.76e-06	-0.00373472	0.000780514	-4.78494	0.00119558	0.00149378		1	+	144989319	144991373
3169094	4.89e-06	-0.00281493	0.000615434	-4.57389	0.00096315	0.0028846	DCAF10	9	+	37800563	37878737
2358426	8.57e-06	0.00305304	0.000685365	4.45462	0.000499402	0.00411625	ADAMTSL4	1	+	150522766	150524372
3674500	9.29e-06	0.00381946	0.000860766	4.43728	0.00053642	0.00415029		16	+	89980135	89983023
2512790	1.95e-05	0.00402429	0.00094148	4.27443	0.00733071	0.00597114	SLC4A10	2	+	162412847	162844914
3679643	3.24e-05	0.00285897	0.000687388	4.15918	4.18e-05	0.00773596		16	-	9186734	9188411
2333658	3.93e-05	0.00305159	0.000741593	4.11492	0.000511717	0.00851402	ATP6V0B	1	+	44440179	44443960
2679796	4.1e-05	-0.00265791	0.000647493	-4.10492	0.000631804	0.00864156	THOC7	3	-	63819562	63849680
3874584	5.38e-05	0.00324404	0.00080265	4.04167	0.000699714	0.00981156		20	+	3898284	3899266
3894571	0.000148814	0.0018658	0.000491557	3.7957	2.04e-06	0.0170496		20	-	1316212	1317542
2694520	0.000188946	0.00181685	0.000486324	3.7359	0.00017354	0.0191435	KIAA1257|ACAD9|LOC100132731|LOC100130540	3	-	128628719	128712958
2318736	0.000220967	-0.00168702	0.000456417	-3.69622	0.00269891	0.020786	PARK7	1	+	8021733	8045545
3418086	0.000317549	0.00360493	0.00100058	3.60284	0.000345793	0.0268984		12	+	57809458	57810697
2436283	0.000319721	0.000999523	0.000277563	3.60106	0.000462144	0.0269546	DENND4B	1	-	153901987	153919162
2662581	0.000355973	-0.00185765	0.000519916	-3.57298	0.00012698	0.0286935	BRK1|LOC100130542|LOC100653323	3	-	10157370	10168864
2564520	0.00038427	-0.0027927	0.000786042	-3.55286	0.000231367	0.0297318	TEKT4|LOC442028|FLJ43315	2	-	95517671	95619364
2390162	0.000395156	-0.00138378	0.000390293	-3.54549	0.00069202	0.0303053	OR9H1P	1	+	247937996	247946982
3223903	0.000601176	0.00181615	0.000529014	3.43308	4.07e-06	0.0389305	GSN-AS1	9	-	124042152	124047808
2897627	0.000640598	0.00275379	0.000806197	3.41578	0.000110527	0.0403148		6	+	20451305	20452647
3403482	0.000689915	-0.00211788	0.000623733	-3.39549	0.000888296	0.0419038	NANOGP1|NANOG	12	+	8024178	8052664
3890180	0.000808862	0.00153138	0.000456908	3.35161	1.4e-05	0.0454426	CASS4	20	+	54987168	55035519
2585167	0.00124566	0.00212928	0.000659241	3.22989	3.09e-05	0.0559387	GALNT3	2	-	166619484	166658458
3384417	0.00127534	0.00169105	0.000524658	3.22314	0.00249275	0.0567019		11	-	82895495	82904674
