# Supplementary material for: Gene transcripts associated with muscle strength: a CHARGE meta-analysis of 7,781 persons
Source: Physiol Genomics. 2015 Oct 20;48(1):1–11. doi: 10.1152/physiolgenomics.00054.2015 (PMC4757025; doi:10.1152/physiolgenomics.00054.2015)
Supplement: Supplementary Table 7 [file Supplementary_Table07.xlsx]

## Sheet: 3. younger
3. Younger participants. Probes/genes only in the FHS analysis
transcript_cluster_id	P-value	Estimate	SD	T-value	R^2	BH P-value	GeneSymbol	chr	strand	start	stop
2512790	1.26e-05	0.00486419	0.00111236	4.37285	0.00201679	0.0224588	SLC4A10	2	+	162412847	162844914
2355591	1.39e-05	-0.00384274	0.000883193	-4.35097	0.0011775	0.0225548		1	+	144989319	144991373
3674500	1.72e-05	0.00421028	0.000978462	4.30295	0.000721645	0.0256836		16	+	89980135	89983023
3169094	5.15e-05	-0.00282183	0.000696225	-4.05304	0.00124475	0.0306745	DCAF10	9	+	37800563	37878737
2333658	8e-05	0.00329303	0.000834017	3.94839	0.000533443	0.0425748	ATP6V0B	1	+	44440179	44443960
3403482	0.00010314	-0.00283319	0.000728914	-3.88687	0.00168492	0.0491234	NANOGP1|NANOG	12	+	8024178	8052664
