# Supplementary material for: Gene transcripts associated with muscle strength: a CHARGE meta-analysis of 7,781 persons
Source: Physiol Genomics. 2015 Oct 20;48(1):1–11. doi: 10.1152/physiolgenomics.00054.2015 (PMC4757025; doi:10.1152/physiolgenomics.00054.2015)
Supplement: Supplementary Table 8 [file Supplementary_Table08.xlsx]

## Sheet: 4. male
4. Male participants. Probes/genes only in the FHS analysis
transcript_cluster_id	P-value	Estimate	SD	T-value	R^2	BH P-value	GeneSymbol	chr	strand	start	stop
2358426	2.95e-07	0.00431312	0.000838959	5.14103	0.000370352	0.00165803	ADAMTSL4	1	+	150522766	150524372
3894571	5.31e-05	0.0024842	0.000613608	4.04851	0.00196567	0.0321458		20	-	1316212	1317542
2318736	7.8e-05	-0.00218834	0.000553023	-3.95706	0.000107299	0.0369899	PARK7	1	+	8021733	8045545
3679643	9.48e-05	0.00336248	0.000859997	3.90987	0.000950251	0.0383029		16	-	9186734	9188411
