# Supplementary material for: Gene transcripts associated with muscle strength: a CHARGE meta-analysis of 7,781 persons
Source: Physiol Genomics. 2015 Oct 20;48(1):1–11. doi: 10.1152/physiolgenomics.00054.2015 (PMC4757025; doi:10.1152/physiolgenomics.00054.2015)
Supplement: Supplementary Table 9 [file Supplementary_Table09.xlsx]

## Sheet: table1
WebGestalt Gene-Ontology enrichment analysis of 208 genes associated with muscle strength in the meta-analysis of all participants
Parameters
Organism: hsapiens, Id Type: gene_symbol, Ref Set: illumina_humanwg_6_v3, Significance Level: .05, Statistics Test: Hypergeometric, MTC: BH, Minimum: 2
Notes
The results for each enriched GO category are listed in this table. For each GO category, the first row lists its sub-root
(biological process, molecular function, or cellular component), category name, and corresponding GO ID. The second row lists
number of reference genes in the category (C), number of genes in the gene set and also in the category (O), expected number in the
category (E), Ratio of enrichment (R), p value from hypergeometric test (rawP), and p value adjusted by the multiple test adjustment (adjP).
Finally, genes in the category are listed. For each gene, the table lists the user uploaded ID and value (optional), Entrez ID,
Ensembl Gene Stable ID, Gene symbol, and description.
biological process	hemoglobin metabolic process	GO:0020027
C=14;O=5;E=0.16;R=31.67;rawP=3.17e-07;adjP=0.0004
FECH	NA	FECH	ferrochelatase	2235	ENSG00000066926
ALAS2	NA	ALAS2	aminolevulinate, delta-, synthase 2	212	ENSG00000158578
EIF2AK1	NA	EIF2AK1	eukaryotic translation initiation factor 2-alpha kinase 1	27102	ENSG00000086232
AHSP	NA	AHSP	alpha hemoglobin stabilizing protein	51327	ENSG00000169877
EPB42	NA	EPB42	erythrocyte membrane protein band 4.2	2038	ENSG00000166947
biological process	hemoglobin biosynthetic process	GO:0042541
C=9;O=3;E=0.10;R=29.56;rawP=0.0001;adjP=0.0139
FECH	NA	FECH	ferrochelatase	2235	ENSG00000066926
ALAS2	NA	ALAS2	aminolevulinate, delta-, synthase 2	212	ENSG00000158578
EIF2AK1	NA	EIF2AK1	eukaryotic translation initiation factor 2-alpha kinase 1	27102	ENSG00000086232
biological process	innate immune response	GO:0045087
C=539;O=18;E=6.08;R=2.96;rawP=3.80e-05;adjP=0.0139
UBA52	NA	UBA52	ubiquitin A-52 residue ribosomal protein fusion product 1	7311	ENSG00000221983
LGALS3	NA	LGALS3	lectin, galactoside-binding, soluble, 3	3958	ENSG00000131981
CTSB	NA	CTSB	cathepsin B	1508	ENSG00000164733
IRAK3	NA	IRAK3	interleukin-1 receptor-associated kinase 3	11213	ENSG00000090376
RPS6KA5	NA	RPS6KA5	ribosomal protein S6 kinase, 90kDa, polypeptide 5	9252	ENSG00000100784
CCR6	NA	CCR6	chemokine (C-C motif) receptor 6	1235	ENSG00000112486
DDX3X	NA	DDX3X	DEAD (Asp-Glu-Ala-Asp) box polypeptide 3, X-linked	1654	ENSG00000215301
DUSP3	NA	DUSP3	dual specificity phosphatase 3	1845	ENSG00000108861
FCGR1A	NA	FCGR1A	Fc fragment of IgG, high affinity Ia, receptor (CD64)	2209	ENSG00000150337
TXNIP	NA	TXNIP	thioredoxin interacting protein	10628	ENSG00000117289
FCGR1B	NA	FCGR1B	Fc fragment of IgG, high affinity Ib, receptor (CD64)	2210	ENSG00000198019
IFI27	NA	IFI27	interferon, alpha-inducible protein 27	3429	ENSG00000165949
CASP8	NA	CASP8	caspase 8, apoptosis-related cysteine peptidase	841	ENSG00000064012
UBB	NA	UBB	ubiquitin B	7314	ENSG00000170315
TLR5	NA	TLR5	toll-like receptor 5	7100	ENSG00000187554
PCBP2	NA	PCBP2	poly(rC) binding protein 2	5094	ENSG00000197111
CSF1R	NA	CSF1R	colony stimulating factor 1 receptor	1436	ENSG00000182578
SRPK2	NA	SRPK2	SRSF protein kinase 2	6733	ENSG00000135250
biological process	negative regulation of protein metabolic process	GO:0051248
C=460;O=16;E=5.19;R=3.08;rawP=6.50e-05;adjP=0.0139
BANP	NA	BANP	BTG3 associated nuclear protein	54971	ENSG00000172530
FGFR1OP	NA	FGFR1OP	FGFR1 oncogene partner	11116	ENSG00000213066
UBA52	NA	UBA52	ubiquitin A-52 residue ribosomal protein fusion product 1	7311	ENSG00000221983
ST13	NA	ST13	suppression of tumorigenicity 13 (colon carcinoma) (Hsp70 interacting protein)	6767	ENSG00000100380
GCLC	NA	GCLC	glutamate-cysteine ligase, catalytic subunit	2729	ENSG00000001084
IRAK3	NA	IRAK3	interleukin-1 receptor-associated kinase 3	11213	ENSG00000090376
CIRBP	NA	CIRBP	cold inducible RNA binding protein	1153	ENSG00000099622
IGF2BP2	NA	IGF2BP2	insulin-like growth factor 2 mRNA binding protein 2	10644	ENSG00000073792
EIF2AK1	NA	EIF2AK1	eukaryotic translation initiation factor 2-alpha kinase 1	27102	ENSG00000086232
DDX3X	NA	DDX3X	DEAD (Asp-Glu-Ala-Asp) box polypeptide 3, X-linked	1654	ENSG00000215301
IGF1R	NA	IGF1R	insulin-like growth factor 1 receptor	3480	ENSG00000140443
DUSP3	NA	DUSP3	dual specificity phosphatase 3	1845	ENSG00000108861
CNKSR3	NA	CNKSR3	CNKSR family member 3	154043	ENSG00000153721
WAC	NA	WAC	WW domain containing adaptor with coiled-coil	51322	ENSG00000095787
NRG1	NA	NRG1	neuregulin 1	3084	ENSG00000157168
UBB	NA	UBB	ubiquitin B	7314	ENSG00000170315
biological process	posttranscriptional regulation of gene expression	GO:0010608
C=371;O=14;E=4.18;R=3.35;rawP=8.03e-05;adjP=0.0139
FECH	NA	FECH	ferrochelatase	2235	ENSG00000066926
DDX3X	NA	DDX3X	DEAD (Asp-Glu-Ala-Asp) box polypeptide 3, X-linked	1654	ENSG00000215301
CARHSP1	NA	CARHSP1	calcium regulated heat stable protein 1, 24kDa	23589	ENSG00000153048
PA2G4	NA	PA2G4	proliferation-associated 2G4, 38kDa	5036	ENSG00000170515
CTNNB1	NA	CTNNB1	catenin (cadherin-associated protein), beta 1, 88kDa	1499	ENSG00000168036
EIF1	NA	EIF1	eukaryotic translation initiation factor 1	10209	ENSG00000173812
CIRBP	NA	CIRBP	cold inducible RNA binding protein	1153	ENSG00000099622
HNRNPA0	NA	HNRNPA0	heterogeneous nuclear ribonucleoprotein A0	10949	ENSG00000177733
IGF2BP2	NA	IGF2BP2	insulin-like growth factor 2 mRNA binding protein 2	10644	ENSG00000073792
EIF2AK1	NA	EIF2AK1	eukaryotic translation initiation factor 2-alpha kinase 1	27102	ENSG00000086232
AHSP	NA	AHSP	alpha hemoglobin stabilizing protein	51327	ENSG00000169877
ASGR2	NA	ASGR2	asialoglycoprotein receptor 2	433	ENSG00000161944
EIF1B	NA	EIF1B	eukaryotic translation initiation factor 1B	10289	ENSG00000114784
CPEB2	NA	CPEB2	cytoplasmic polyadenylation element binding protein 2	132864	ENSG00000137449
biological process	response to arsenic-containing substance	GO:0046685
C=20;O=4;E=0.23;R=17.73;rawP=6.56e-05;adjP=0.0139
FECH	NA	FECH	ferrochelatase	2235	ENSG00000066926
DDX3X	NA	DDX3X	DEAD (Asp-Glu-Ala-Asp) box polypeptide 3, X-linked	1654	ENSG00000215301
GSTO1	NA	GSTO1	glutathione S-transferase omega 1	9446	ENSG00000148834
GCLC	NA	GCLC	glutamate-cysteine ligase, catalytic subunit	2729	ENSG00000001084
biological process	regulation of translational initiation by eIF2 alpha phosphorylation	GO:0010998
C=2;O=2;E=0.02;R=88.67;rawP=0.0001;adjP=0.0139
FECH	NA	FECH	ferrochelatase	2235	ENSG00000066926
EIF2AK1	NA	EIF2AK1	eukaryotic translation initiation factor 2-alpha kinase 1	27102	ENSG00000086232
biological process	regulation of eIF2 alpha phosphorylation by heme	GO:0010999
C=2;O=2;E=0.02;R=88.67;rawP=0.0001;adjP=0.0139
FECH	NA	FECH	ferrochelatase	2235	ENSG00000066926
EIF2AK1	NA	EIF2AK1	eukaryotic translation initiation factor 2-alpha kinase 1	27102	ENSG00000086232
biological process	response to stress	GO:0006950
C=2952;O=55;E=33.29;R=1.65;rawP=4.74e-05;adjP=0.0139
MVK	NA	MVK	mevalonate kinase	4598	ENSG00000110921
CUL4A	NA	CUL4A	cullin 4A	8451	ENSG00000139842
LGALS3	NA	LGALS3	lectin, galactoside-binding, soluble, 3	3958	ENSG00000131981
CTSB	NA	CTSB	cathepsin B	1508	ENSG00000164733
PTTG1	NA	PTTG1	pituitary tumor-transforming 1	9232	ENSG00000164611
IRAK3	NA	IRAK3	interleukin-1 receptor-associated kinase 3	11213	ENSG00000090376
HNRNPA0	NA	HNRNPA0	heterogeneous nuclear ribonucleoprotein A0	10949	ENSG00000177733
NOL3	NA	NOL3	nucleolar protein 3 (apoptosis repressor with CARD domain)	8996	ENSG00000140939
MCM7	NA	MCM7	minichromosome maintenance complex component 7	4176	ENSG00000166508
RPS6KA5	NA	RPS6KA5	ribosomal protein S6 kinase, 90kDa, polypeptide 5	9252	ENSG00000100784
RAD23A	NA	RAD23A	RAD23 homolog A (S. cerevisiae)	5886	ENSG00000179262
CCR6	NA	CCR6	chemokine (C-C motif) receptor 6	1235	ENSG00000112486
CETN2	NA	CETN2	centrin, EF-hand protein, 2	1069	ENSG00000147400
TREM1	NA	TREM1	triggering receptor expressed on myeloid cells 1	54210	ENSG00000124731
IGF1R	NA	IGF1R	insulin-like growth factor 1 receptor	3480	ENSG00000140443
FCGR1A	NA	FCGR1A	Fc fragment of IgG, high affinity Ia, receptor (CD64)	2209	ENSG00000150337
HPS1	NA	HPS1	Hermansky-Pudlak syndrome 1	3257	ENSG00000107521
EIF1	NA	EIF1	eukaryotic translation initiation factor 1	10209	ENSG00000173812
TXNIP	NA	TXNIP	thioredoxin interacting protein	10628	ENSG00000117289
WAC	NA	WAC	WW domain containing adaptor with coiled-coil	51322	ENSG00000095787
TRAT1	NA	TRAT1	T cell receptor associated transmembrane adaptor 1	50852	ENSG00000163519
FCGR1B	NA	FCGR1B	Fc fragment of IgG, high affinity Ib, receptor (CD64)	2210	ENSG00000198019
ERBB3	NA	ERBB3	v-erb-b2 erythroblastic leukemia viral oncogene homolog 3 (avian)	2065	ENSG00000065361
UBB	NA	UBB	ubiquitin B	7314	ENSG00000170315
CASP8	NA	CASP8	caspase 8, apoptosis-related cysteine peptidase	841	ENSG00000064012
PRF1	NA	PRF1	perforin 1 (pore forming protein)	5551	ENSG00000180644
TLR5	NA	TLR5	toll-like receptor 5	7100	ENSG00000187554
POLR2B	NA	POLR2B	polymerase (RNA) II (DNA directed) polypeptide B, 140kDa	5431	ENSG00000047315
PCBP2	NA	PCBP2	poly(rC) binding protein 2	5094	ENSG00000197111
SRPK2	NA	SRPK2	SRSF protein kinase 2	6733	ENSG00000135250
UBA52	NA	UBA52	ubiquitin A-52 residue ribosomal protein fusion product 1	7311	ENSG00000221983
POLR2L	NA	POLR2L	polymerase (RNA) II (DNA directed) polypeptide L, 7.6kDa	5441	ENSG00000177700
GCLC	NA	GCLC	glutamate-cysteine ligase, catalytic subunit	2729	ENSG00000001084
ATG16L1	NA	ATG16L1	autophagy related 16-like 1 (S. cerevisiae)	55054	ENSG00000085978
NUAK2	NA	NUAK2	NUAK family, SNF1-like kinase, 2	81788	ENSG00000163545
CIRBP	NA	CIRBP	cold inducible RNA binding protein	1153	ENSG00000099622
EIF2AK1	NA	EIF2AK1	eukaryotic translation initiation factor 2-alpha kinase 1	27102	ENSG00000086232
ALAS2	NA	ALAS2	aminolevulinate, delta-, synthase 2	212	ENSG00000158578
CD36	NA	CD36	CD36 molecule (thrombospondin receptor)	948	ENSG00000135218
UBQLN1	NA	UBQLN1	ubiquilin 1	29979	ENSG00000135018
MGST1	NA	MGST1	microsomal glutathione S-transferase 1	4257	ENSG00000008394
PHF17	NA	PHF17	PHD finger protein 17	79960	ENSG00000077684
DDX3X	NA	DDX3X	DEAD (Asp-Glu-Ala-Asp) box polypeptide 3, X-linked	1654	ENSG00000215301
FECH	NA	FECH	ferrochelatase	2235	ENSG00000066926
EGLN2	NA	EGLN2	egl nine homolog 2 (C. elegans)	112398	ENSG00000171570
RRM2B	NA	RRM2B	ribonucleotide reductase M2 B (TP53 inducible)	50484	ENSG00000048392
DUSP3	NA	DUSP3	dual specificity phosphatase 3	1845	ENSG00000108861
PRCP	NA	PRCP	prolylcarboxypeptidase (angiotensinase C)	5547	ENSG00000137509
HP	NA	HP	haptoglobin	3240	ENSG00000257017
NRG1	NA	NRG1	neuregulin 1	3084	ENSG00000157168
IFI27	NA	IFI27	interferon, alpha-inducible protein 27	3429	ENSG00000165949
TPM1	NA	TPM1	tropomyosin 1 (alpha)	7168	ENSG00000140416
AP2S1	NA	AP2S1	adaptor-related protein complex 2, sigma 1 subunit	1175	ENSG00000042753
SMG1	NA	SMG1	smg-1 homolog, phosphatidylinositol 3-kinase-related kinase (C. elegans)	23049	ENSG00000157106
CSF1R	NA	CSF1R	colony stimulating factor 1 receptor	1436	ENSG00000182578
biological process	protoporphyrinogen IX metabolic process	GO:0046501
C=11;O=3;E=0.12;R=24.18;rawP=0.0002;adjP=0.0167
FECH	NA	FECH	ferrochelatase	2235	ENSG00000066926
ALAS2	NA	ALAS2	aminolevulinate, delta-, synthase 2	212	ENSG00000158578
EIF2AK1	NA	EIF2AK1	eukaryotic translation initiation factor 2-alpha kinase 1	27102	ENSG00000086232
molecular function	protein binding	GO:0005515
C=7337;O=108;E=77.77;R=1.39;rawP=1.12e-06;adjP=0.0002
DYNLRB1	NA	DYNLRB1	dynein, light chain, roadblock-type 1	83658	ENSG00000125971
FGFR1OP	NA	FGFR1OP	FGFR1 oncogene partner	11116	ENSG00000213066
MVK	NA	MVK	mevalonate kinase	4598	ENSG00000110921
CUL4A	NA	CUL4A	cullin 4A	8451	ENSG00000139842
ST13	NA	ST13	suppression of tumorigenicity 13 (colon carcinoma) (Hsp70 interacting protein)	6767	ENSG00000100380
RALBP1	NA	RALBP1	ralA binding protein 1	10928	ENSG00000017797
PTTG1	NA	PTTG1	pituitary tumor-transforming 1	9232	ENSG00000164611
CREBZF	NA	CREBZF	CREB/ATF bZIP transcription factor	58487	ENSG00000137504
IL19	NA	IL19	interleukin 19	29949	ENSG00000142224
AHSP	NA	AHSP	alpha hemoglobin stabilizing protein	51327	ENSG00000169877
ASGR2	NA	ASGR2	asialoglycoprotein receptor 2	433	ENSG00000161944
NUP160	NA	NUP160	nucleoporin 160kDa	23279	ENSG00000030066
KREMEN1	NA	KREMEN1	kringle containing transmembrane protein 1	83999	ENSG00000183762
EEF1B2	NA	EEF1B2	eukaryotic translation elongation factor 1 beta 2	1933	ENSG00000114942
RAD23A	NA	RAD23A	RAD23 homolog A (S. cerevisiae)	5886	ENSG00000179262
CETN2	NA	CETN2	centrin, EF-hand protein, 2	1069	ENSG00000147400
PA2G4	NA	PA2G4	proliferation-associated 2G4, 38kDa	5036	ENSG00000170515
GABARAP	NA	GABARAP	GABA(A) receptor-associated protein	11337	ENSG00000170296
CTNNB1	NA	CTNNB1	catenin (cadherin-associated protein), beta 1, 88kDa	1499	ENSG00000168036
FCGR1A	NA	FCGR1A	Fc fragment of IgG, high affinity Ia, receptor (CD64)	2209	ENSG00000150337
HPS1	NA	HPS1	Hermansky-Pudlak syndrome 1	3257	ENSG00000107521
TXNIP	NA	TXNIP	thioredoxin interacting protein	10628	ENSG00000117289
WAC	NA	WAC	WW domain containing adaptor with coiled-coil	51322	ENSG00000095787
LCMT2	NA	LCMT2	leucine carboxyl methyltransferase 2	9836	ENSG00000168806
CISD2	NA	CISD2	CDGSH iron sulfur domain 2	493856	ENSG00000145354
PDE4D	NA	PDE4D	phosphodiesterase 4D, cAMP-specific	5144	ENSG00000113448
SLC26A8	NA	SLC26A8	solute carrier family 26, member 8	116369	ENSG00000112053
CASP8	NA	CASP8	caspase 8, apoptosis-related cysteine peptidase	841	ENSG00000064012
TLR5	NA	TLR5	toll-like receptor 5	7100	ENSG00000187554
PCBP2	NA	PCBP2	poly(rC) binding protein 2	5094	ENSG00000197111
SRPK2	NA	SRPK2	SRSF protein kinase 2	6733	ENSG00000135250
UBE2F	NA	UBE2F	ubiquitin-conjugating enzyme E2F (putative)	140739	ENSG00000184182
TNK2	NA	TNK2	tyrosine kinase, non-receptor, 2	10188	ENSG00000061938
UBA52	NA	UBA52	ubiquitin A-52 residue ribosomal protein fusion product 1	7311	ENSG00000221983
ATG16L1	NA	ATG16L1	autophagy related 16-like 1 (S. cerevisiae)	55054	ENSG00000085978
ARRDC3	NA	ARRDC3	arrestin domain containing 3	57561	ENSG00000113369
CIRBP	NA	CIRBP	cold inducible RNA binding protein	1153	ENSG00000099622
KIAA1967	NA	KIAA1967	KIAA1967	57805	ENSG00000158941
WDR82	NA	WDR82	WD repeat domain 82	80335	ENSG00000164091
CD36	NA	CD36	CD36 molecule (thrombospondin receptor)	948	ENSG00000135218
UBQLN1	NA	UBQLN1	ubiquilin 1	29979	ENSG00000135018
PLEKHF2	NA	PLEKHF2	pleckstrin homology domain containing, family F (with FYVE domain) member 2	79666	ENSG00000175895
MGST1	NA	MGST1	microsomal glutathione S-transferase 1	4257	ENSG00000008394
OPTN	NA	OPTN	optineurin	10133	ENSG00000123240
PHF17	NA	PHF17	PHD finger protein 17	79960	ENSG00000077684
DDX3X	NA	DDX3X	DEAD (Asp-Glu-Ala-Asp) box polypeptide 3, X-linked	1654	ENSG00000215301
CARHSP1	NA	CARHSP1	calcium regulated heat stable protein 1, 24kDa	23589	ENSG00000153048
ALDH5A1	NA	ALDH5A1	aldehyde dehydrogenase 5 family, member A1	7915	ENSG00000112294
EGLN2	NA	EGLN2	egl nine homolog 2 (C. elegans)	112398	ENSG00000171570
ACSL6	NA	ACSL6	acyl-CoA synthetase long-chain family member 6	23305	ENSG00000164398
ACP1	NA	ACP1	acid phosphatase 1, soluble	52	ENSG00000143727
NRG1	NA	NRG1	neuregulin 1	3084	ENSG00000157168
CLASP2	NA	CLASP2	cytoplasmic linker associated protein 2	23122	ENSG00000163539
TPM1	NA	TPM1	tropomyosin 1 (alpha)	7168	ENSG00000140416
RAP1GAP	NA	RAP1GAP	RAP1 GTPase activating protein	5909	ENSG00000076864
MCM3	NA	MCM3	minichromosome maintenance complex component 3	4172	ENSG00000112118
SMG1	NA	SMG1	smg-1 homolog, phosphatidylinositol 3-kinase-related kinase (C. elegans)	23049	ENSG00000157106
BANP	NA	BANP	BTG3 associated nuclear protein	54971	ENSG00000172530
MXI1	NA	MXI1	MAX interactor 1	4601	ENSG00000119950
LGALS3	NA	LGALS3	lectin, galactoside-binding, soluble, 3	3958	ENSG00000131981
CTSB	NA	CTSB	cathepsin B	1508	ENSG00000164733
IRAK3	NA	IRAK3	interleukin-1 receptor-associated kinase 3	11213	ENSG00000090376
HNRNPA0	NA	HNRNPA0	heterogeneous nuclear ribonucleoprotein A0	10949	ENSG00000177733
IGF2BP2	NA	IGF2BP2	insulin-like growth factor 2 mRNA binding protein 2	10644	ENSG00000073792
NOL3	NA	NOL3	nucleolar protein 3 (apoptosis repressor with CARD domain)	8996	ENSG00000140939
MCM7	NA	MCM7	minichromosome maintenance complex component 7	4176	ENSG00000166508
RPS6KA5	NA	RPS6KA5	ribosomal protein S6 kinase, 90kDa, polypeptide 5	9252	ENSG00000100784
EPB42	NA	EPB42	erythrocyte membrane protein band 4.2	2038	ENSG00000166947
CDR2	NA	CDR2	cerebellar degeneration-related protein 2, 62kDa	1039	ENSG00000140743
WNK1	NA	WNK1	WNK lysine deficient protein kinase 1	65125	ENSG00000060237
ANK1	NA	ANK1	ankyrin 1, erythrocytic	286	ENSG00000029534
IGF1R	NA	IGF1R	insulin-like growth factor 1 receptor	3480	ENSG00000140443
SNX3	NA	SNX3	sorting nexin 3	8724	ENSG00000112335
SLC4A1	NA	SLC4A1	solute carrier family 4, anion exchanger, member 1 (erythrocyte membrane protein band 3, Diego blood group)	6521	ENSG00000004939
FCGR1B	NA	FCGR1B	Fc fragment of IgG, high affinity Ib, receptor (CD64)	2210	ENSG00000198019
TRAT1	NA	TRAT1	T cell receptor associated transmembrane adaptor 1	50852	ENSG00000163519
CIZ1	NA	CIZ1	CDKN1A interacting zinc finger protein 1	25792	ENSG00000148337
ERBB3	NA	ERBB3	v-erb-b2 erythroblastic leukemia viral oncogene homolog 3 (avian)	2065	ENSG00000065361
UBB	NA	UBB	ubiquitin B	7314	ENSG00000170315
PRF1	NA	PRF1	perforin 1 (pore forming protein)	5551	ENSG00000180644
POLR2B	NA	POLR2B	polymerase (RNA) II (DNA directed) polypeptide B, 140kDa	5431	ENSG00000047315
TOP1	NA	TOP1	topoisomerase (DNA) I	7150	ENSG00000198900
TRAK2	NA	TRAK2	trafficking protein, kinesin binding 2	66008	ENSG00000115993
STAU1	NA	STAU1	staufen, RNA binding protein, homolog 1 (Drosophila)	6780	ENSG00000124214
RANBP10	NA	RANBP10	RAN binding protein 10	57610	ENSG00000141084
CREG1	NA	CREG1	cellular repressor of E1A-stimulated genes 1	8804	ENSG00000143162
GCLC	NA	GCLC	glutamate-cysteine ligase, catalytic subunit	2729	ENSG00000001084
NUAK2	NA	NUAK2	NUAK family, SNF1-like kinase, 2	81788	ENSG00000163545
PYGL	NA	PYGL	phosphorylase, glycogen, liver	5836	ENSG00000100504
EIF2AK1	NA	EIF2AK1	eukaryotic translation initiation factor 2-alpha kinase 1	27102	ENSG00000086232
ALAS2	NA	ALAS2	aminolevulinate, delta-, synthase 2	212	ENSG00000158578
IL2RB	NA	IL2RB	interleukin 2 receptor, beta	3560	ENSG00000100385
HEPACAM2	NA	HEPACAM2	HEPACAM family member 2	253012	ENSG00000188175
XK	NA	XK	X-linked Kx blood group (McLeod syndrome)	7504	ENSG00000047597
TMOD1	NA	TMOD1	tropomodulin 1	7111	ENSG00000136842
FECH	NA	FECH	ferrochelatase	2235	ENSG00000066926
AKT3	NA	AKT3	v-akt murine thymoma viral oncogene homolog 3 (protein kinase B, gamma)	10000	ENSG00000117020
PRCP	NA	PRCP	prolylcarboxypeptidase (angiotensinase C)	5547	ENSG00000137509
ATL2	NA	ATL2	atlastin GTPase 2	64225	ENSG00000119787
TFDP1	NA	TFDP1	transcription factor Dp-1	7027	ENSG00000198176
RIOK3	NA	RIOK3	RIO kinase 3 (yeast)	8780	ENSG00000101782
SIAH2	NA	SIAH2	siah E3 ubiquitin protein ligase 2	6478	ENSG00000181788
VAPA	NA	VAPA	VAMP (vesicle-associated membrane protein)-associated protein A, 33kDa	9218	ENSG00000101558
HP	NA	HP	haptoglobin	3240	ENSG00000257017
HK1	NA	HK1	hexokinase 1	3098	ENSG00000156515
FGL1	NA	FGL1	fibrinogen-like 1	2267	ENSG00000104760
CSF1R	NA	CSF1R	colony stimulating factor 1 receptor	1436	ENSG00000182578
PIP5K1B	NA	PIP5K1B	phosphatidylinositol-4-phosphate 5-kinase, type I, beta	8395	ENSG00000107242
molecular function	phosphotransferase activity, alcohol group as acceptor	GO:0016773
C=724;O=21;E=7.67;R=2.74;rawP=2.66e-05;adjP=0.0030
TNK2	NA	TNK2	tyrosine kinase, non-receptor, 2	10188	ENSG00000061938
FGFR1OP	NA	FGFR1OP	FGFR1 oncogene partner	11116	ENSG00000213066
MVK	NA	MVK	mevalonate kinase	4598	ENSG00000110921
POLR2L	NA	POLR2L	polymerase (RNA) II (DNA directed) polypeptide L, 7.6kDa	5441	ENSG00000177700
CLK1	NA	CLK1	CDC-like kinase 1	1195	ENSG00000013441
IRAK3	NA	IRAK3	interleukin-1 receptor-associated kinase 3	11213	ENSG00000090376
NUAK2	NA	NUAK2	NUAK family, SNF1-like kinase, 2	81788	ENSG00000163545
EIF2AK1	NA	EIF2AK1	eukaryotic translation initiation factor 2-alpha kinase 1	27102	ENSG00000086232
ADPGK	NA	ADPGK	ADP-dependent glucokinase	83440	ENSG00000159322
RPS6KA5	NA	RPS6KA5	ribosomal protein S6 kinase, 90kDa, polypeptide 5	9252	ENSG00000100784
WNK1	NA	WNK1	WNK lysine deficient protein kinase 1	65125	ENSG00000060237
IGF1R	NA	IGF1R	insulin-like growth factor 1 receptor	3480	ENSG00000140443
AKT3	NA	AKT3	v-akt murine thymoma viral oncogene homolog 3 (protein kinase B, gamma)	10000	ENSG00000117020
RIOK3	NA	RIOK3	RIO kinase 3 (yeast)	8780	ENSG00000101782
HK1	NA	HK1	hexokinase 1	3098	ENSG00000156515
ERBB3	NA	ERBB3	v-erb-b2 erythroblastic leukemia viral oncogene homolog 3 (avian)	2065	ENSG00000065361
POLR2B	NA	POLR2B	polymerase (RNA) II (DNA directed) polypeptide B, 140kDa	5431	ENSG00000047315
SMG1	NA	SMG1	smg-1 homolog, phosphatidylinositol 3-kinase-related kinase (C. elegans)	23049	ENSG00000157106
CSF1R	NA	CSF1R	colony stimulating factor 1 receptor	1436	ENSG00000182578
PIP5K1B	NA	PIP5K1B	phosphatidylinositol-4-phosphate 5-kinase, type I, beta	8395	ENSG00000107242
SRPK2	NA	SRPK2	SRSF protein kinase 2	6733	ENSG00000135250
molecular function	adenyl nucleotide binding	GO:0030554
C=1516;O=32;E=16.07;R=1.99;rawP=0.0001;adjP=0.0056
MVK	NA	MVK	mevalonate kinase	4598	ENSG00000110921
ST13	NA	ST13	suppression of tumorigenicity 13 (colon carcinoma) (Hsp70 interacting protein)	6767	ENSG00000100380
CLK1	NA	CLK1	CDC-like kinase 1	1195	ENSG00000013441
IRAK3	NA	IRAK3	interleukin-1 receptor-associated kinase 3	11213	ENSG00000090376
MCM7	NA	MCM7	minichromosome maintenance complex component 7	4176	ENSG00000166508
RPS6KA5	NA	RPS6KA5	ribosomal protein S6 kinase, 90kDa, polypeptide 5	9252	ENSG00000100784
EPB42	NA	EPB42	erythrocyte membrane protein band 4.2	2038	ENSG00000166947
CETN2	NA	CETN2	centrin, EF-hand protein, 2	1069	ENSG00000147400
WNK1	NA	WNK1	WNK lysine deficient protein kinase 1	65125	ENSG00000060237
IGF1R	NA	IGF1R	insulin-like growth factor 1 receptor	3480	ENSG00000140443
SYN2	NA	SYN2	synapsin II	6854	ENSG00000157152
TRMU	NA	TRMU	tRNA 5-methylaminomethyl-2-thiouridylate methyltransferase	55687	ENSG00000100416
ERBB3	NA	ERBB3	v-erb-b2 erythroblastic leukemia viral oncogene homolog 3 (avian)	2065	ENSG00000065361
PDE4D	NA	PDE4D	phosphodiesterase 4D, cAMP-specific	5144	ENSG00000113448
TOP1	NA	TOP1	topoisomerase (DNA) I	7150	ENSG00000198900
SRPK2	NA	SRPK2	SRSF protein kinase 2	6733	ENSG00000135250
UBE2F	NA	UBE2F	ubiquitin-conjugating enzyme E2F (putative)	140739	ENSG00000184182
TNK2	NA	TNK2	tyrosine kinase, non-receptor, 2	10188	ENSG00000061938
GCLC	NA	GCLC	glutamate-cysteine ligase, catalytic subunit	2729	ENSG00000001084
NUAK2	NA	NUAK2	NUAK family, SNF1-like kinase, 2	81788	ENSG00000163545
PYGL	NA	PYGL	phosphorylase, glycogen, liver	5836	ENSG00000100504
EIF2AK1	NA	EIF2AK1	eukaryotic translation initiation factor 2-alpha kinase 1	27102	ENSG00000086232
DHX15	NA	DHX15	DEAH (Asp-Glu-Ala-His) box polypeptide 15	1665	ENSG00000109606
DDX3X	NA	DDX3X	DEAD (Asp-Glu-Ala-Asp) box polypeptide 3, X-linked	1654	ENSG00000215301
AKT3	NA	AKT3	v-akt murine thymoma viral oncogene homolog 3 (protein kinase B, gamma)	10000	ENSG00000117020
ACSL6	NA	ACSL6	acyl-CoA synthetase long-chain family member 6	23305	ENSG00000164398
RIOK3	NA	RIOK3	RIO kinase 3 (yeast)	8780	ENSG00000101782
HK1	NA	HK1	hexokinase 1	3098	ENSG00000156515
SMG1	NA	SMG1	smg-1 homolog, phosphatidylinositol 3-kinase-related kinase (C. elegans)	23049	ENSG00000157106
MCM3	NA	MCM3	minichromosome maintenance complex component 3	4172	ENSG00000112118
PIP5K1B	NA	PIP5K1B	phosphatidylinositol-4-phosphate 5-kinase, type I, beta	8395	ENSG00000107242
CSF1R	NA	CSF1R	colony stimulating factor 1 receptor	1436	ENSG00000182578
molecular function	kinase activity	GO:0016301
C=781;O=21;E=8.28;R=2.54;rawP=7.95e-05;adjP=0.0056
TNK2	NA	TNK2	tyrosine kinase, non-receptor, 2	10188	ENSG00000061938
FGFR1OP	NA	FGFR1OP	FGFR1 oncogene partner	11116	ENSG00000213066
MVK	NA	MVK	mevalonate kinase	4598	ENSG00000110921
POLR2L	NA	POLR2L	polymerase (RNA) II (DNA directed) polypeptide L, 7.6kDa	5441	ENSG00000177700
CLK1	NA	CLK1	CDC-like kinase 1	1195	ENSG00000013441
IRAK3	NA	IRAK3	interleukin-1 receptor-associated kinase 3	11213	ENSG00000090376
NUAK2	NA	NUAK2	NUAK family, SNF1-like kinase, 2	81788	ENSG00000163545
EIF2AK1	NA	EIF2AK1	eukaryotic translation initiation factor 2-alpha kinase 1	27102	ENSG00000086232
ADPGK	NA	ADPGK	ADP-dependent glucokinase	83440	ENSG00000159322
RPS6KA5	NA	RPS6KA5	ribosomal protein S6 kinase, 90kDa, polypeptide 5	9252	ENSG00000100784
WNK1	NA	WNK1	WNK lysine deficient protein kinase 1	65125	ENSG00000060237
IGF1R	NA	IGF1R	insulin-like growth factor 1 receptor	3480	ENSG00000140443
AKT3	NA	AKT3	v-akt murine thymoma viral oncogene homolog 3 (protein kinase B, gamma)	10000	ENSG00000117020
RIOK3	NA	RIOK3	RIO kinase 3 (yeast)	8780	ENSG00000101782
HK1	NA	HK1	hexokinase 1	3098	ENSG00000156515
ERBB3	NA	ERBB3	v-erb-b2 erythroblastic leukemia viral oncogene homolog 3 (avian)	2065	ENSG00000065361
POLR2B	NA	POLR2B	polymerase (RNA) II (DNA directed) polypeptide B, 140kDa	5431	ENSG00000047315
SMG1	NA	SMG1	smg-1 homolog, phosphatidylinositol 3-kinase-related kinase (C. elegans)	23049	ENSG00000157106
CSF1R	NA	CSF1R	colony stimulating factor 1 receptor	1436	ENSG00000182578
PIP5K1B	NA	PIP5K1B	phosphatidylinositol-4-phosphate 5-kinase, type I, beta	8395	ENSG00000107242
SRPK2	NA	SRPK2	SRSF protein kinase 2	6733	ENSG00000135250
molecular function	adenyl ribonucleotide binding	GO:0032559
C=1512;O=31;E=16.03;R=1.93;rawP=0.0002;adjP=0.0063
UBE2F	NA	UBE2F	ubiquitin-conjugating enzyme E2F (putative)	140739	ENSG00000184182
TNK2	NA	TNK2	tyrosine kinase, non-receptor, 2	10188	ENSG00000061938
MVK	NA	MVK	mevalonate kinase	4598	ENSG00000110921
CLK1	NA	CLK1	CDC-like kinase 1	1195	ENSG00000013441
GCLC	NA	GCLC	glutamate-cysteine ligase, catalytic subunit	2729	ENSG00000001084
IRAK3	NA	IRAK3	interleukin-1 receptor-associated kinase 3	11213	ENSG00000090376
NUAK2	NA	NUAK2	NUAK family, SNF1-like kinase, 2	81788	ENSG00000163545
PYGL	NA	PYGL	phosphorylase, glycogen, liver	5836	ENSG00000100504
EIF2AK1	NA	EIF2AK1	eukaryotic translation initiation factor 2-alpha kinase 1	27102	ENSG00000086232
MCM7	NA	MCM7	minichromosome maintenance complex component 7	4176	ENSG00000166508
RPS6KA5	NA	RPS6KA5	ribosomal protein S6 kinase, 90kDa, polypeptide 5	9252	ENSG00000100784
EPB42	NA	EPB42	erythrocyte membrane protein band 4.2	2038	ENSG00000166947
DHX15	NA	DHX15	DEAH (Asp-Glu-Ala-His) box polypeptide 15	1665	ENSG00000109606
DDX3X	NA	DDX3X	DEAD (Asp-Glu-Ala-Asp) box polypeptide 3, X-linked	1654	ENSG00000215301
CETN2	NA	CETN2	centrin, EF-hand protein, 2	1069	ENSG00000147400
WNK1	NA	WNK1	WNK lysine deficient protein kinase 1	65125	ENSG00000060237
IGF1R	NA	IGF1R	insulin-like growth factor 1 receptor	3480	ENSG00000140443
SYN2	NA	SYN2	synapsin II	6854	ENSG00000157152
AKT3	NA	AKT3	v-akt murine thymoma viral oncogene homolog 3 (protein kinase B, gamma)	10000	ENSG00000117020
TRMU	NA	TRMU	tRNA 5-methylaminomethyl-2-thiouridylate methyltransferase	55687	ENSG00000100416
ACSL6	NA	ACSL6	acyl-CoA synthetase long-chain family member 6	23305	ENSG00000164398
RIOK3	NA	RIOK3	RIO kinase 3 (yeast)	8780	ENSG00000101782
HK1	NA	HK1	hexokinase 1	3098	ENSG00000156515
ERBB3	NA	ERBB3	v-erb-b2 erythroblastic leukemia viral oncogene homolog 3 (avian)	2065	ENSG00000065361
PDE4D	NA	PDE4D	phosphodiesterase 4D, cAMP-specific	5144	ENSG00000113448
MCM3	NA	MCM3	minichromosome maintenance complex component 3	4172	ENSG00000112118
SMG1	NA	SMG1	smg-1 homolog, phosphatidylinositol 3-kinase-related kinase (C. elegans)	23049	ENSG00000157106
CSF1R	NA	CSF1R	colony stimulating factor 1 receptor	1436	ENSG00000182578
PIP5K1B	NA	PIP5K1B	phosphatidylinositol-4-phosphate 5-kinase, type I, beta	8395	ENSG00000107242
TOP1	NA	TOP1	topoisomerase (DNA) I	7150	ENSG00000198900
SRPK2	NA	SRPK2	SRSF protein kinase 2	6733	ENSG00000135250
molecular function	protein kinase activity	GO:0004672
C=607;O=17;E=6.43;R=2.64;rawP=0.0002;adjP=0.0063
TNK2	NA	TNK2	tyrosine kinase, non-receptor, 2	10188	ENSG00000061938
FGFR1OP	NA	FGFR1OP	FGFR1 oncogene partner	11116	ENSG00000213066
POLR2L	NA	POLR2L	polymerase (RNA) II (DNA directed) polypeptide L, 7.6kDa	5441	ENSG00000177700
CLK1	NA	CLK1	CDC-like kinase 1	1195	ENSG00000013441
IRAK3	NA	IRAK3	interleukin-1 receptor-associated kinase 3	11213	ENSG00000090376
NUAK2	NA	NUAK2	NUAK family, SNF1-like kinase, 2	81788	ENSG00000163545
EIF2AK1	NA	EIF2AK1	eukaryotic translation initiation factor 2-alpha kinase 1	27102	ENSG00000086232
RPS6KA5	NA	RPS6KA5	ribosomal protein S6 kinase, 90kDa, polypeptide 5	9252	ENSG00000100784
WNK1	NA	WNK1	WNK lysine deficient protein kinase 1	65125	ENSG00000060237
IGF1R	NA	IGF1R	insulin-like growth factor 1 receptor	3480	ENSG00000140443
AKT3	NA	AKT3	v-akt murine thymoma viral oncogene homolog 3 (protein kinase B, gamma)	10000	ENSG00000117020
RIOK3	NA	RIOK3	RIO kinase 3 (yeast)	8780	ENSG00000101782
ERBB3	NA	ERBB3	v-erb-b2 erythroblastic leukemia viral oncogene homolog 3 (avian)	2065	ENSG00000065361
POLR2B	NA	POLR2B	polymerase (RNA) II (DNA directed) polypeptide B, 140kDa	5431	ENSG00000047315
SMG1	NA	SMG1	smg-1 homolog, phosphatidylinositol 3-kinase-related kinase (C. elegans)	23049	ENSG00000157106
SRPK2	NA	SRPK2	SRSF protein kinase 2	6733	ENSG00000135250
CSF1R	NA	CSF1R	colony stimulating factor 1 receptor	1436	ENSG00000182578
molecular function	transferase activity	GO:0016740
C=1756;O=35;E=18.61;R=1.88;rawP=0.0002;adjP=0.0063
FGFR1OP	NA	FGFR1OP	FGFR1 oncogene partner	11116	ENSG00000213066
MVK	NA	MVK	mevalonate kinase	4598	ENSG00000110921
CLK1	NA	CLK1	CDC-like kinase 1	1195	ENSG00000013441
IRAK3	NA	IRAK3	interleukin-1 receptor-associated kinase 3	11213	ENSG00000090376
ADPGK	NA	ADPGK	ADP-dependent glucokinase	83440	ENSG00000159322
RPS6KA5	NA	RPS6KA5	ribosomal protein S6 kinase, 90kDa, polypeptide 5	9252	ENSG00000100784
EPB42	NA	EPB42	erythrocyte membrane protein band 4.2	2038	ENSG00000166947
WNK1	NA	WNK1	WNK lysine deficient protein kinase 1	65125	ENSG00000060237
IGF1R	NA	IGF1R	insulin-like growth factor 1 receptor	3480	ENSG00000140443
QPCT	NA	QPCT	glutaminyl-peptide cyclotransferase	25797	ENSG00000115828
TRMU	NA	TRMU	tRNA 5-methylaminomethyl-2-thiouridylate methyltransferase	55687	ENSG00000100416
LCMT2	NA	LCMT2	leucine carboxyl methyltransferase 2	9836	ENSG00000168806
PIGB	NA	PIGB	phosphatidylinositol glycan anchor biosynthesis, class B	9488	ENSG00000069943
ERBB3	NA	ERBB3	v-erb-b2 erythroblastic leukemia viral oncogene homolog 3 (avian)	2065	ENSG00000065361
POLR2B	NA	POLR2B	polymerase (RNA) II (DNA directed) polypeptide B, 140kDa	5431	ENSG00000047315
QTRTD1	NA	QTRTD1	queuine tRNA-ribosyltransferase domain containing 1	79691	ENSG00000151576
SRPK2	NA	SRPK2	SRSF protein kinase 2	6733	ENSG00000135250
TNK2	NA	TNK2	tyrosine kinase, non-receptor, 2	10188	ENSG00000061938
POLR2L	NA	POLR2L	polymerase (RNA) II (DNA directed) polypeptide L, 7.6kDa	5441	ENSG00000177700
TPST2	NA	TPST2	tyrosylprotein sulfotransferase 2	8459	ENSG00000128294
NUAK2	NA	NUAK2	NUAK family, SNF1-like kinase, 2	81788	ENSG00000163545
PYGL	NA	PYGL	phosphorylase, glycogen, liver	5836	ENSG00000100504
WDR82	NA	WDR82	WD repeat domain 82	80335	ENSG00000164091
EIF2AK1	NA	EIF2AK1	eukaryotic translation initiation factor 2-alpha kinase 1	27102	ENSG00000086232
ALAS2	NA	ALAS2	aminolevulinate, delta-, synthase 2	212	ENSG00000158578
GSTO1	NA	GSTO1	glutathione S-transferase omega 1	9446	ENSG00000148834
ICMT	NA	ICMT	isoprenylcysteine carboxyl methyltransferase	23463	ENSG00000116237
MGST1	NA	MGST1	microsomal glutathione S-transferase 1	4257	ENSG00000008394
AKT3	NA	AKT3	v-akt murine thymoma viral oncogene homolog 3 (protein kinase B, gamma)	10000	ENSG00000117020
RIOK3	NA	RIOK3	RIO kinase 3 (yeast)	8780	ENSG00000101782
HK1	NA	HK1	hexokinase 1	3098	ENSG00000156515
CLASP2	NA	CLASP2	cytoplasmic linker associated protein 2	23122	ENSG00000163539
SMG1	NA	SMG1	smg-1 homolog, phosphatidylinositol 3-kinase-related kinase (C. elegans)	23049	ENSG00000157106
CSF1R	NA	CSF1R	colony stimulating factor 1 receptor	1436	ENSG00000182578
PIP5K1B	NA	PIP5K1B	phosphatidylinositol-4-phosphate 5-kinase, type I, beta	8395	ENSG00000107242
molecular function	ATP binding	GO:0005524
C=1482;O=30;E=15.71;R=1.91;rawP=0.0004;adjP=0.0111
UBE2F	NA	UBE2F	ubiquitin-conjugating enzyme E2F (putative)	140739	ENSG00000184182
TNK2	NA	TNK2	tyrosine kinase, non-receptor, 2	10188	ENSG00000061938
MVK	NA	MVK	mevalonate kinase	4598	ENSG00000110921
CLK1	NA	CLK1	CDC-like kinase 1	1195	ENSG00000013441
GCLC	NA	GCLC	glutamate-cysteine ligase, catalytic subunit	2729	ENSG00000001084
IRAK3	NA	IRAK3	interleukin-1 receptor-associated kinase 3	11213	ENSG00000090376
NUAK2	NA	NUAK2	NUAK family, SNF1-like kinase, 2	81788	ENSG00000163545
PYGL	NA	PYGL	phosphorylase, glycogen, liver	5836	ENSG00000100504
EIF2AK1	NA	EIF2AK1	eukaryotic translation initiation factor 2-alpha kinase 1	27102	ENSG00000086232
MCM7	NA	MCM7	minichromosome maintenance complex component 7	4176	ENSG00000166508
RPS6KA5	NA	RPS6KA5	ribosomal protein S6 kinase, 90kDa, polypeptide 5	9252	ENSG00000100784
EPB42	NA	EPB42	erythrocyte membrane protein band 4.2	2038	ENSG00000166947
DHX15	NA	DHX15	DEAH (Asp-Glu-Ala-His) box polypeptide 15	1665	ENSG00000109606
DDX3X	NA	DDX3X	DEAD (Asp-Glu-Ala-Asp) box polypeptide 3, X-linked	1654	ENSG00000215301
CETN2	NA	CETN2	centrin, EF-hand protein, 2	1069	ENSG00000147400
WNK1	NA	WNK1	WNK lysine deficient protein kinase 1	65125	ENSG00000060237
IGF1R	NA	IGF1R	insulin-like growth factor 1 receptor	3480	ENSG00000140443
SYN2	NA	SYN2	synapsin II	6854	ENSG00000157152
AKT3	NA	AKT3	v-akt murine thymoma viral oncogene homolog 3 (protein kinase B, gamma)	10000	ENSG00000117020
TRMU	NA	TRMU	tRNA 5-methylaminomethyl-2-thiouridylate methyltransferase	55687	ENSG00000100416
ACSL6	NA	ACSL6	acyl-CoA synthetase long-chain family member 6	23305	ENSG00000164398
RIOK3	NA	RIOK3	RIO kinase 3 (yeast)	8780	ENSG00000101782
HK1	NA	HK1	hexokinase 1	3098	ENSG00000156515
ERBB3	NA	ERBB3	v-erb-b2 erythroblastic leukemia viral oncogene homolog 3 (avian)	2065	ENSG00000065361
MCM3	NA	MCM3	minichromosome maintenance complex component 3	4172	ENSG00000112118
SMG1	NA	SMG1	smg-1 homolog, phosphatidylinositol 3-kinase-related kinase (C. elegans)	23049	ENSG00000157106
CSF1R	NA	CSF1R	colony stimulating factor 1 receptor	1436	ENSG00000182578
PIP5K1B	NA	PIP5K1B	phosphatidylinositol-4-phosphate 5-kinase, type I, beta	8395	ENSG00000107242
TOP1	NA	TOP1	topoisomerase (DNA) I	7150	ENSG00000198900
SRPK2	NA	SRPK2	SRSF protein kinase 2	6733	ENSG00000135250
molecular function	transferase activity, transferring phosphorus-containing groups	GO:0016772
C=909;O=21;E=9.63;R=2.18;rawP=0.0006;adjP=0.0148
TNK2	NA	TNK2	tyrosine kinase, non-receptor, 2	10188	ENSG00000061938
FGFR1OP	NA	FGFR1OP	FGFR1 oncogene partner	11116	ENSG00000213066
MVK	NA	MVK	mevalonate kinase	4598	ENSG00000110921
POLR2L	NA	POLR2L	polymerase (RNA) II (DNA directed) polypeptide L, 7.6kDa	5441	ENSG00000177700
CLK1	NA	CLK1	CDC-like kinase 1	1195	ENSG00000013441
IRAK3	NA	IRAK3	interleukin-1 receptor-associated kinase 3	11213	ENSG00000090376
NUAK2	NA	NUAK2	NUAK family, SNF1-like kinase, 2	81788	ENSG00000163545
EIF2AK1	NA	EIF2AK1	eukaryotic translation initiation factor 2-alpha kinase 1	27102	ENSG00000086232
ADPGK	NA	ADPGK	ADP-dependent glucokinase	83440	ENSG00000159322
RPS6KA5	NA	RPS6KA5	ribosomal protein S6 kinase, 90kDa, polypeptide 5	9252	ENSG00000100784
WNK1	NA	WNK1	WNK lysine deficient protein kinase 1	65125	ENSG00000060237
IGF1R	NA	IGF1R	insulin-like growth factor 1 receptor	3480	ENSG00000140443
AKT3	NA	AKT3	v-akt murine thymoma viral oncogene homolog 3 (protein kinase B, gamma)	10000	ENSG00000117020
RIOK3	NA	RIOK3	RIO kinase 3 (yeast)	8780	ENSG00000101782
HK1	NA	HK1	hexokinase 1	3098	ENSG00000156515
ERBB3	NA	ERBB3	v-erb-b2 erythroblastic leukemia viral oncogene homolog 3 (avian)	2065	ENSG00000065361
POLR2B	NA	POLR2B	polymerase (RNA) II (DNA directed) polypeptide B, 140kDa	5431	ENSG00000047315
SMG1	NA	SMG1	smg-1 homolog, phosphatidylinositol 3-kinase-related kinase (C. elegans)	23049	ENSG00000157106
CSF1R	NA	CSF1R	colony stimulating factor 1 receptor	1436	ENSG00000182578
PIP5K1B	NA	PIP5K1B	phosphatidylinositol-4-phosphate 5-kinase, type I, beta	8395	ENSG00000107242
SRPK2	NA	SRPK2	SRSF protein kinase 2	6733	ENSG00000135250
molecular function	2 iron, 2 sulfur cluster binding	GO:0051537
C=19;O=3;E=0.20;R=14.90;rawP=0.0010;adjP=0.0185
FECH	NA	FECH	ferrochelatase	2235	ENSG00000066926
CISD2	NA	CISD2	CDGSH iron sulfur domain 2	493856	ENSG00000145354
GLRX5	NA	GLRX5	glutaredoxin 5	51218	ENSG00000182512
cellular component	intracellular	GO:0005622
C=12564;O=148;E=125.99;R=1.17;rawP=3.22e-05;adjP=0.0023
FGFR1OP	NA	FGFR1OP	FGFR1 oncogene partner	11116	ENSG00000213066
SEC14L1	NA	SEC14L1	SEC14-like 1 (S. cerevisiae)	6397	ENSG00000129657
MVK	NA	MVK	mevalonate kinase	4598	ENSG00000110921
CUL4A	NA	CUL4A	cullin 4A	8451	ENSG00000139842
ST13	NA	ST13	suppression of tumorigenicity 13 (colon carcinoma) (Hsp70 interacting protein)	6767	ENSG00000100380
HEBP1	NA	HEBP1	heme binding protein 1	50865	ENSG00000013583
VTI1B	NA	VTI1B	vesicle transport through interaction with t-SNAREs homolog 1B (yeast)	10490	ENSG00000100568
AHSP	NA	AHSP	alpha hemoglobin stabilizing protein	51327	ENSG00000169877
NUP160	NA	NUP160	nucleoporin 160kDa	23279	ENSG00000030066
CETN2	NA	CETN2	centrin, EF-hand protein, 2	1069	ENSG00000147400
PA2G4	NA	PA2G4	proliferation-associated 2G4, 38kDa	5036	ENSG00000170515
GABARAP	NA	GABARAP	GABA(A) receptor-associated protein	11337	ENSG00000170296
CTNNB1	NA	CTNNB1	catenin (cadherin-associated protein), beta 1, 88kDa	1499	ENSG00000168036
SYN2	NA	SYN2	synapsin II	6854	ENSG00000157152
HPS1	NA	HPS1	Hermansky-Pudlak syndrome 1	3257	ENSG00000107521
JAZF1	NA	JAZF1	JAZF zinc finger 1	221895	ENSG00000153814
TRMU	NA	TRMU	tRNA 5-methylaminomethyl-2-thiouridylate methyltransferase	55687	ENSG00000100416
CISD2	NA	CISD2	CDGSH iron sulfur domain 2	493856	ENSG00000145354
TLR5	NA	TLR5	toll-like receptor 5	7100	ENSG00000187554
PCBP2	NA	PCBP2	poly(rC) binding protein 2	5094	ENSG00000197111
SRPK2	NA	SRPK2	SRSF protein kinase 2	6733	ENSG00000135250
TNK2	NA	TNK2	tyrosine kinase, non-receptor, 2	10188	ENSG00000061938
UBA52	NA	UBA52	ubiquitin A-52 residue ribosomal protein fusion product 1	7311	ENSG00000221983
GLRX5	NA	GLRX5	glutaredoxin 5	51218	ENSG00000182512
ITPA	NA	ITPA	inosine triphosphatase (nucleoside triphosphate pyrophosphatase)	3704	ENSG00000125877
ATG16L1	NA	ATG16L1	autophagy related 16-like 1 (S. cerevisiae)	55054	ENSG00000085978
ARRDC3	NA	ARRDC3	arrestin domain containing 3	57561	ENSG00000113369
KIAA1967	NA	KIAA1967	KIAA1967	57805	ENSG00000158941
WDR82	NA	WDR82	WD repeat domain 82	80335	ENSG00000164091
ICMT	NA	ICMT	isoprenylcysteine carboxyl methyltransferase	23463	ENSG00000116237
CD36	NA	CD36	CD36 molecule (thrombospondin receptor)	948	ENSG00000135218
DHX15	NA	DHX15	DEAH (Asp-Glu-Ala-His) box polypeptide 15	1665	ENSG00000109606
PLEKHF2	NA	PLEKHF2	pleckstrin homology domain containing, family F (with FYVE domain) member 2	79666	ENSG00000175895
MGST1	NA	MGST1	microsomal glutathione S-transferase 1	4257	ENSG00000008394
OPTN	NA	OPTN	optineurin	10133	ENSG00000123240
DDX3X	NA	DDX3X	DEAD (Asp-Glu-Ala-Asp) box polypeptide 3, X-linked	1654	ENSG00000215301
CARHSP1	NA	CARHSP1	calcium regulated heat stable protein 1, 24kDa	23589	ENSG00000153048
ACSL6	NA	ACSL6	acyl-CoA synthetase long-chain family member 6	23305	ENSG00000164398
TPM1	NA	TPM1	tropomyosin 1 (alpha)	7168	ENSG00000140416
PPTC7	NA	PPTC7	PTC7 protein phosphatase homolog (S. cerevisiae)	160760	ENSG00000196850
RAP1GAP	NA	RAP1GAP	RAP1 GTPase activating protein	5909	ENSG00000076864
ZNF532	NA	ZNF532	zinc finger protein 532	55205	ENSG00000074657
COX6B1	NA	COX6B1	cytochrome c oxidase subunit VIb polypeptide 1 (ubiquitous)	1340	ENSG00000126267
BANP	NA	BANP	BTG3 associated nuclear protein	54971	ENSG00000172530
LGALS3	NA	LGALS3	lectin, galactoside-binding, soluble, 3	3958	ENSG00000131981
CLK1	NA	CLK1	CDC-like kinase 1	1195	ENSG00000013441
IRAK3	NA	IRAK3	interleukin-1 receptor-associated kinase 3	11213	ENSG00000090376
HNRNPA0	NA	HNRNPA0	heterogeneous nuclear ribonucleoprotein A0	10949	ENSG00000177733
CCDC90B	NA	CCDC90B	coiled-coil domain containing 90B	60492	ENSG00000137500
ETFB	NA	ETFB	electron-transfer-flavoprotein, beta polypeptide	2109	ENSG00000105379
NUP35	NA	NUP35	nucleoporin 35kDa	129401	ENSG00000163002
WNK1	NA	WNK1	WNK lysine deficient protein kinase 1	65125	ENSG00000060237
IGF1R	NA	IGF1R	insulin-like growth factor 1 receptor	3480	ENSG00000140443
FCGR1B	NA	FCGR1B	Fc fragment of IgG, high affinity Ib, receptor (CD64)	2210	ENSG00000198019
ANP32B	NA	ANP32B	acidic (leucine-rich) nuclear phosphoprotein 32 family, member B	10541	ENSG00000136938
PRF1	NA	PRF1	perforin 1 (pore forming protein)	5551	ENSG00000180644
POLR2B	NA	POLR2B	polymerase (RNA) II (DNA directed) polypeptide B, 140kDa	5431	ENSG00000047315
TRAK2	NA	TRAK2	trafficking protein, kinesin binding 2	66008	ENSG00000115993
RANBP10	NA	RANBP10	RAN binding protein 10	57610	ENSG00000141084
TSTA3	NA	TSTA3	tissue specific transplantation antigen P35B	7264	ENSG00000104522
CREG1	NA	CREG1	cellular repressor of E1A-stimulated genes 1	8804	ENSG00000143162
TRA2A	NA	TRA2A	transformer 2 alpha homolog (Drosophila)	29896	ENSG00000164548
PYGL	NA	PYGL	phosphorylase, glycogen, liver	5836	ENSG00000100504
ALAS2	NA	ALAS2	aminolevulinate, delta-, synthase 2	212	ENSG00000158578
EIF2AK1	NA	EIF2AK1	eukaryotic translation initiation factor 2-alpha kinase 1	27102	ENSG00000086232
FECH	NA	FECH	ferrochelatase	2235	ENSG00000066926
DUSP3	NA	DUSP3	dual specificity phosphatase 3	1845	ENSG00000108861
RRM2B	NA	RRM2B	ribonucleotide reductase M2 B (TP53 inducible)	50484	ENSG00000048392
SIAH2	NA	SIAH2	siah E3 ubiquitin protein ligase 2	6478	ENSG00000181788
IFI27	NA	IFI27	interferon, alpha-inducible protein 27	3429	ENSG00000165949
ZBTB4	NA	ZBTB4	zinc finger and BTB domain containing 4	57659	ENSG00000174282
DYNLRB1	NA	DYNLRB1	dynein, light chain, roadblock-type 1	83658	ENSG00000125971
MFSD8	NA	MFSD8	major facilitator superfamily domain containing 8	256471	ENSG00000164073
RALBP1	NA	RALBP1	ralA binding protein 1	10928	ENSG00000017797
PTTG1	NA	PTTG1	pituitary tumor-transforming 1	9232	ENSG00000164611
CREBZF	NA	CREBZF	CREB/ATF bZIP transcription factor	58487	ENSG00000137504
PLEK2	NA	PLEK2	pleckstrin 2	26499	ENSG00000100558
ZMAT2	NA	ZMAT2	zinc finger, matrin-type 2	153527	ENSG00000146007
NDUFB11	NA	NDUFB11	NADH dehydrogenase (ubiquinone) 1 beta subcomplex, 11, 17.3kDa	54539	ENSG00000147123
RAD23A	NA	RAD23A	RAD23 homolog A (S. cerevisiae)	5886	ENSG00000179262
EEF1B2	NA	EEF1B2	eukaryotic translation elongation factor 1 beta 2	1933	ENSG00000114942
FCGR1A	NA	FCGR1A	Fc fragment of IgG, high affinity Ia, receptor (CD64)	2209	ENSG00000150337
CNKSR3	NA	CNKSR3	CNKSR family member 3	154043	ENSG00000153721
WAC	NA	WAC	WW domain containing adaptor with coiled-coil	51322	ENSG00000095787
TXNIP	NA	TXNIP	thioredoxin interacting protein	10628	ENSG00000117289
MCOLN1	NA	MCOLN1	mucolipin 1	57192	ENSG00000090674
PIGB	NA	PIGB	phosphatidylinositol glycan anchor biosynthesis, class B	9488	ENSG00000069943
PDE4D	NA	PDE4D	phosphodiesterase 4D, cAMP-specific	5144	ENSG00000113448
CASP8	NA	CASP8	caspase 8, apoptosis-related cysteine peptidase	841	ENSG00000064012
POLR2L	NA	POLR2L	polymerase (RNA) II (DNA directed) polypeptide L, 7.6kDa	5441	ENSG00000177700
CIRBP	NA	CIRBP	cold inducible RNA binding protein	1153	ENSG00000099622
GSTO1	NA	GSTO1	glutathione S-transferase omega 1	9446	ENSG00000148834
UBQLN1	NA	UBQLN1	ubiquilin 1	29979	ENSG00000135018
NFIX	NA	NFIX	nuclear factor I/X (CCAAT-binding transcription factor)	4784	ENSG00000008441
PHF17	NA	PHF17	PHD finger protein 17	79960	ENSG00000077684
ALDH5A1	NA	ALDH5A1	aldehyde dehydrogenase 5 family, member A1	7915	ENSG00000112294
EGLN2	NA	EGLN2	egl nine homolog 2 (C. elegans)	112398	ENSG00000171570
RGS10	NA	RGS10	regulator of G-protein signaling 10	6001	ENSG00000148908
ACP1	NA	ACP1	acid phosphatase 1, soluble	52	ENSG00000143727
SACM1L	NA	SACM1L	SAC1 suppressor of actin mutations 1-like (yeast)	22908	ENSG00000211456
RGL2	NA	RGL2	ral guanine nucleotide dissociation stimulator-like 2	5863	ENSG00000237441
NRG1	NA	NRG1	neuregulin 1	3084	ENSG00000157168
CLASP2	NA	CLASP2	cytoplasmic linker associated protein 2	23122	ENSG00000163539
AP2S1	NA	AP2S1	adaptor-related protein complex 2, sigma 1 subunit	1175	ENSG00000042753
SMG1	NA	SMG1	smg-1 homolog, phosphatidylinositol 3-kinase-related kinase (C. elegans)	23049	ENSG00000157106
MCM3	NA	MCM3	minichromosome maintenance complex component 3	4172	ENSG00000112118
RPIA	NA	RPIA	ribose 5-phosphate isomerase A	22934	ENSG00000153574
MXI1	NA	MXI1	MAX interactor 1	4601	ENSG00000119950
CTSB	NA	CTSB	cathepsin B	1508	ENSG00000164733
GTF3A	NA	GTF3A	general transcription factor IIIA	2971	ENSG00000122034
IGF2BP2	NA	IGF2BP2	insulin-like growth factor 2 mRNA binding protein 2	10644	ENSG00000073792
NOL3	NA	NOL3	nucleolar protein 3 (apoptosis repressor with CARD domain)	8996	ENSG00000140939
NTAN1	NA	NTAN1	N-terminal asparagine amidase	123803	ENSG00000157045
RPS6KA5	NA	RPS6KA5	ribosomal protein S6 kinase, 90kDa, polypeptide 5	9252	ENSG00000100784
MCM7	NA	MCM7	minichromosome maintenance complex component 7	4176	ENSG00000166508
EPB42	NA	EPB42	erythrocyte membrane protein band 4.2	2038	ENSG00000166947
CDR2	NA	CDR2	cerebellar degeneration-related protein 2, 62kDa	1039	ENSG00000140743
HERC3	NA	HERC3	HECT and RLD domain containing E3 ubiquitin protein ligase 3	8916	ENSG00000138641
HBP1	NA	HBP1	HMG-box transcription factor 1	26959	ENSG00000105856
ANK1	NA	ANK1	ankyrin 1, erythrocytic	286	ENSG00000029534
TREM1	NA	TREM1	triggering receptor expressed on myeloid cells 1	54210	ENSG00000124731
SNX3	NA	SNX3	sorting nexin 3	8724	ENSG00000112335
EIF1	NA	EIF1	eukaryotic translation initiation factor 1	10209	ENSG00000173812
SLC4A1	NA	SLC4A1	solute carrier family 4, anion exchanger, member 1 (erythrocyte membrane protein band 3, Diego blood group)	6521	ENSG00000004939
CIZ1	NA	CIZ1	CDKN1A interacting zinc finger protein 1	25792	ENSG00000148337
ERBB3	NA	ERBB3	v-erb-b2 erythroblastic leukemia viral oncogene homolog 3 (avian)	2065	ENSG00000065361
UBB	NA	UBB	ubiquitin B	7314	ENSG00000170315
TOP1	NA	TOP1	topoisomerase (DNA) I	7150	ENSG00000198900
QTRTD1	NA	QTRTD1	queuine tRNA-ribosyltransferase domain containing 1	79691	ENSG00000151576
STAU1	NA	STAU1	staufen, RNA binding protein, homolog 1 (Drosophila)	6780	ENSG00000124214
DCAF6	NA	DCAF6	DDB1 and CUL4 associated factor 6	55827	ENSG00000143164
TPST2	NA	TPST2	tyrosylprotein sulfotransferase 2	8459	ENSG00000128294
GCLC	NA	GCLC	glutamate-cysteine ligase, catalytic subunit	2729	ENSG00000001084
MBNL3	NA	MBNL3	muscleblind-like splicing regulator 3	55796	ENSG00000076770
UBAC1	NA	UBAC1	UBA domain containing 1	10422	ENSG00000130560
CA1	NA	CA1	carbonic anhydrase I	759	ENSG00000133742
HEPACAM2	NA	HEPACAM2	HEPACAM family member 2	253012	ENSG00000188175
TMOD1	NA	TMOD1	tropomodulin 1	7111	ENSG00000136842
AKT3	NA	AKT3	v-akt murine thymoma viral oncogene homolog 3 (protein kinase B, gamma)	10000	ENSG00000117020
PRCP	NA	PRCP	prolylcarboxypeptidase (angiotensinase C)	5547	ENSG00000137509
ATL2	NA	ATL2	atlastin GTPase 2	64225	ENSG00000119787
TFDP1	NA	TFDP1	transcription factor Dp-1	7027	ENSG00000198176
VAPA	NA	VAPA	VAMP (vesicle-associated membrane protein)-associated protein A, 33kDa	9218	ENSG00000101558
KIAA0513	NA	KIAA0513	KIAA0513	9764	ENSG00000135709
HK1	NA	HK1	hexokinase 1	3098	ENSG00000156515
CPEB2	NA	CPEB2	cytoplasmic polyadenylation element binding protein 2	132864	ENSG00000137449
STOM	NA	STOM	stomatin	2040	ENSG00000148175
PIP5K1B	NA	PIP5K1B	phosphatidylinositol-4-phosphate 5-kinase, type I, beta	8395	ENSG00000107242
cellular component	cytoplasm	GO:0005737
C=9130;O=117;E=91.55;R=1.28;rawP=4.87e-05;adjP=0.0023
DYNLRB1	NA	DYNLRB1	dynein, light chain, roadblock-type 1	83658	ENSG00000125971
FGFR1OP	NA	FGFR1OP	FGFR1 oncogene partner	11116	ENSG00000213066
SEC14L1	NA	SEC14L1	SEC14-like 1 (S. cerevisiae)	6397	ENSG00000129657
MVK	NA	MVK	mevalonate kinase	4598	ENSG00000110921
ST13	NA	ST13	suppression of tumorigenicity 13 (colon carcinoma) (Hsp70 interacting protein)	6767	ENSG00000100380
MFSD8	NA	MFSD8	major facilitator superfamily domain containing 8	256471	ENSG00000164073
RALBP1	NA	RALBP1	ralA binding protein 1	10928	ENSG00000017797
HEBP1	NA	HEBP1	heme binding protein 1	50865	ENSG00000013583
PTTG1	NA	PTTG1	pituitary tumor-transforming 1	9232	ENSG00000164611
VTI1B	NA	VTI1B	vesicle transport through interaction with t-SNAREs homolog 1B (yeast)	10490	ENSG00000100568
PLEK2	NA	PLEK2	pleckstrin 2	26499	ENSG00000100558
AHSP	NA	AHSP	alpha hemoglobin stabilizing protein	51327	ENSG00000169877
NDUFB11	NA	NDUFB11	NADH dehydrogenase (ubiquinone) 1 beta subcomplex, 11, 17.3kDa	54539	ENSG00000147123
NUP160	NA	NUP160	nucleoporin 160kDa	23279	ENSG00000030066
EEF1B2	NA	EEF1B2	eukaryotic translation elongation factor 1 beta 2	1933	ENSG00000114942
CETN2	NA	CETN2	centrin, EF-hand protein, 2	1069	ENSG00000147400
PA2G4	NA	PA2G4	proliferation-associated 2G4, 38kDa	5036	ENSG00000170515
GABARAP	NA	GABARAP	GABA(A) receptor-associated protein	11337	ENSG00000170296
CTNNB1	NA	CTNNB1	catenin (cadherin-associated protein), beta 1, 88kDa	1499	ENSG00000168036
FCGR1A	NA	FCGR1A	Fc fragment of IgG, high affinity Ia, receptor (CD64)	2209	ENSG00000150337
SYN2	NA	SYN2	synapsin II	6854	ENSG00000157152
HPS1	NA	HPS1	Hermansky-Pudlak syndrome 1	3257	ENSG00000107521
CNKSR3	NA	CNKSR3	CNKSR family member 3	154043	ENSG00000153721
MCOLN1	NA	MCOLN1	mucolipin 1	57192	ENSG00000090674
TXNIP	NA	TXNIP	thioredoxin interacting protein	10628	ENSG00000117289
TRMU	NA	TRMU	tRNA 5-methylaminomethyl-2-thiouridylate methyltransferase	55687	ENSG00000100416
PIGB	NA	PIGB	phosphatidylinositol glycan anchor biosynthesis, class B	9488	ENSG00000069943
CISD2	NA	CISD2	CDGSH iron sulfur domain 2	493856	ENSG00000145354
PDE4D	NA	PDE4D	phosphodiesterase 4D, cAMP-specific	5144	ENSG00000113448
CASP8	NA	CASP8	caspase 8, apoptosis-related cysteine peptidase	841	ENSG00000064012
PCBP2	NA	PCBP2	poly(rC) binding protein 2	5094	ENSG00000197111
SRPK2	NA	SRPK2	SRSF protein kinase 2	6733	ENSG00000135250
TNK2	NA	TNK2	tyrosine kinase, non-receptor, 2	10188	ENSG00000061938
UBA52	NA	UBA52	ubiquitin A-52 residue ribosomal protein fusion product 1	7311	ENSG00000221983
GLRX5	NA	GLRX5	glutaredoxin 5	51218	ENSG00000182512
ITPA	NA	ITPA	inosine triphosphatase (nucleoside triphosphate pyrophosphatase)	3704	ENSG00000125877
ATG16L1	NA	ATG16L1	autophagy related 16-like 1 (S. cerevisiae)	55054	ENSG00000085978
ARRDC3	NA	ARRDC3	arrestin domain containing 3	57561	ENSG00000113369
CIRBP	NA	CIRBP	cold inducible RNA binding protein	1153	ENSG00000099622
KIAA1967	NA	KIAA1967	KIAA1967	57805	ENSG00000158941
GSTO1	NA	GSTO1	glutathione S-transferase omega 1	9446	ENSG00000148834
ICMT	NA	ICMT	isoprenylcysteine carboxyl methyltransferase	23463	ENSG00000116237
CD36	NA	CD36	CD36 molecule (thrombospondin receptor)	948	ENSG00000135218
UBQLN1	NA	UBQLN1	ubiquilin 1	29979	ENSG00000135018
PLEKHF2	NA	PLEKHF2	pleckstrin homology domain containing, family F (with FYVE domain) member 2	79666	ENSG00000175895
MGST1	NA	MGST1	microsomal glutathione S-transferase 1	4257	ENSG00000008394
OPTN	NA	OPTN	optineurin	10133	ENSG00000123240
PHF17	NA	PHF17	PHD finger protein 17	79960	ENSG00000077684
DDX3X	NA	DDX3X	DEAD (Asp-Glu-Ala-Asp) box polypeptide 3, X-linked	1654	ENSG00000215301
CARHSP1	NA	CARHSP1	calcium regulated heat stable protein 1, 24kDa	23589	ENSG00000153048
ALDH5A1	NA	ALDH5A1	aldehyde dehydrogenase 5 family, member A1	7915	ENSG00000112294
ACSL6	NA	ACSL6	acyl-CoA synthetase long-chain family member 6	23305	ENSG00000164398
RGS10	NA	RGS10	regulator of G-protein signaling 10	6001	ENSG00000148908
SACM1L	NA	SACM1L	SAC1 suppressor of actin mutations 1-like (yeast)	22908	ENSG00000211456
ACP1	NA	ACP1	acid phosphatase 1, soluble	52	ENSG00000143727
NRG1	NA	NRG1	neuregulin 1	3084	ENSG00000157168
CLASP2	NA	CLASP2	cytoplasmic linker associated protein 2	23122	ENSG00000163539
TPM1	NA	TPM1	tropomyosin 1 (alpha)	7168	ENSG00000140416
PPTC7	NA	PPTC7	PTC7 protein phosphatase homolog (S. cerevisiae)	160760	ENSG00000196850
RAP1GAP	NA	RAP1GAP	RAP1 GTPase activating protein	5909	ENSG00000076864
AP2S1	NA	AP2S1	adaptor-related protein complex 2, sigma 1 subunit	1175	ENSG00000042753
MCM3	NA	MCM3	minichromosome maintenance complex component 3	4172	ENSG00000112118
SMG1	NA	SMG1	smg-1 homolog, phosphatidylinositol 3-kinase-related kinase (C. elegans)	23049	ENSG00000157106
RPIA	NA	RPIA	ribose 5-phosphate isomerase A	22934	ENSG00000153574
COX6B1	NA	COX6B1	cytochrome c oxidase subunit VIb polypeptide 1 (ubiquitous)	1340	ENSG00000126267
LGALS3	NA	LGALS3	lectin, galactoside-binding, soluble, 3	3958	ENSG00000131981
CLK1	NA	CLK1	CDC-like kinase 1	1195	ENSG00000013441
CTSB	NA	CTSB	cathepsin B	1508	ENSG00000164733
IRAK3	NA	IRAK3	interleukin-1 receptor-associated kinase 3	11213	ENSG00000090376
IGF2BP2	NA	IGF2BP2	insulin-like growth factor 2 mRNA binding protein 2	10644	ENSG00000073792
NTAN1	NA	NTAN1	N-terminal asparagine amidase	123803	ENSG00000157045
NOL3	NA	NOL3	nucleolar protein 3 (apoptosis repressor with CARD domain)	8996	ENSG00000140939
RPS6KA5	NA	RPS6KA5	ribosomal protein S6 kinase, 90kDa, polypeptide 5	9252	ENSG00000100784
CCDC90B	NA	CCDC90B	coiled-coil domain containing 90B	60492	ENSG00000137500
EPB42	NA	EPB42	erythrocyte membrane protein band 4.2	2038	ENSG00000166947
CDR2	NA	CDR2	cerebellar degeneration-related protein 2, 62kDa	1039	ENSG00000140743
ETFB	NA	ETFB	electron-transfer-flavoprotein, beta polypeptide	2109	ENSG00000105379
HERC3	NA	HERC3	HECT and RLD domain containing E3 ubiquitin protein ligase 3	8916	ENSG00000138641
WNK1	NA	WNK1	WNK lysine deficient protein kinase 1	65125	ENSG00000060237
ANK1	NA	ANK1	ankyrin 1, erythrocytic	286	ENSG00000029534
EIF1	NA	EIF1	eukaryotic translation initiation factor 1	10209	ENSG00000173812
SNX3	NA	SNX3	sorting nexin 3	8724	ENSG00000112335
SLC4A1	NA	SLC4A1	solute carrier family 4, anion exchanger, member 1 (erythrocyte membrane protein band 3, Diego blood group)	6521	ENSG00000004939
FCGR1B	NA	FCGR1B	Fc fragment of IgG, high affinity Ib, receptor (CD64)	2210	ENSG00000198019
ANP32B	NA	ANP32B	acidic (leucine-rich) nuclear phosphoprotein 32 family, member B	10541	ENSG00000136938
UBB	NA	UBB	ubiquitin B	7314	ENSG00000170315
PRF1	NA	PRF1	perforin 1 (pore forming protein)	5551	ENSG00000180644
TOP1	NA	TOP1	topoisomerase (DNA) I	7150	ENSG00000198900
QTRTD1	NA	QTRTD1	queuine tRNA-ribosyltransferase domain containing 1	79691	ENSG00000151576
TRAK2	NA	TRAK2	trafficking protein, kinesin binding 2	66008	ENSG00000115993
STAU1	NA	STAU1	staufen, RNA binding protein, homolog 1 (Drosophila)	6780	ENSG00000124214
RANBP10	NA	RANBP10	RAN binding protein 10	57610	ENSG00000141084
TPST2	NA	TPST2	tyrosylprotein sulfotransferase 2	8459	ENSG00000128294
TSTA3	NA	TSTA3	tissue specific transplantation antigen P35B	7264	ENSG00000104522
GCLC	NA	GCLC	glutamate-cysteine ligase, catalytic subunit	2729	ENSG00000001084
MBNL3	NA	MBNL3	muscleblind-like splicing regulator 3	55796	ENSG00000076770
PYGL	NA	PYGL	phosphorylase, glycogen, liver	5836	ENSG00000100504
UBAC1	NA	UBAC1	UBA domain containing 1	10422	ENSG00000130560
EIF2AK1	NA	EIF2AK1	eukaryotic translation initiation factor 2-alpha kinase 1	27102	ENSG00000086232
ALAS2	NA	ALAS2	aminolevulinate, delta-, synthase 2	212	ENSG00000158578
CA1	NA	CA1	carbonic anhydrase I	759	ENSG00000133742
HEPACAM2	NA	HEPACAM2	HEPACAM family member 2	253012	ENSG00000188175
TMOD1	NA	TMOD1	tropomodulin 1	7111	ENSG00000136842
FECH	NA	FECH	ferrochelatase	2235	ENSG00000066926
RRM2B	NA	RRM2B	ribonucleotide reductase M2 B (TP53 inducible)	50484	ENSG00000048392
DUSP3	NA	DUSP3	dual specificity phosphatase 3	1845	ENSG00000108861
AKT3	NA	AKT3	v-akt murine thymoma viral oncogene homolog 3 (protein kinase B, gamma)	10000	ENSG00000117020
PRCP	NA	PRCP	prolylcarboxypeptidase (angiotensinase C)	5547	ENSG00000137509
ATL2	NA	ATL2	atlastin GTPase 2	64225	ENSG00000119787
SIAH2	NA	SIAH2	siah E3 ubiquitin protein ligase 2	6478	ENSG00000181788
VAPA	NA	VAPA	VAMP (vesicle-associated membrane protein)-associated protein A, 33kDa	9218	ENSG00000101558
KIAA0513	NA	KIAA0513	KIAA0513	9764	ENSG00000135709
HK1	NA	HK1	hexokinase 1	3098	ENSG00000156515
IFI27	NA	IFI27	interferon, alpha-inducible protein 27	3429	ENSG00000165949
CPEB2	NA	CPEB2	cytoplasmic polyadenylation element binding protein 2	132864	ENSG00000137449
STOM	NA	STOM	stomatin	2040	ENSG00000148175
PIP5K1B	NA	PIP5K1B	phosphatidylinositol-4-phosphate 5-kinase, type I, beta	8395	ENSG00000107242
cellular component	cytoplasmic part	GO:0044444
C=6772;O=95;E=67.91;R=1.40;rawP=1.86e-05;adjP=0.0023
DYNLRB1	NA	DYNLRB1	dynein, light chain, roadblock-type 1	83658	ENSG00000125971
FGFR1OP	NA	FGFR1OP	FGFR1 oncogene partner	11116	ENSG00000213066
SEC14L1	NA	SEC14L1	SEC14-like 1 (S. cerevisiae)	6397	ENSG00000129657
MVK	NA	MVK	mevalonate kinase	4598	ENSG00000110921
ST13	NA	ST13	suppression of tumorigenicity 13 (colon carcinoma) (Hsp70 interacting protein)	6767	ENSG00000100380
MFSD8	NA	MFSD8	major facilitator superfamily domain containing 8	256471	ENSG00000164073
RALBP1	NA	RALBP1	ralA binding protein 1	10928	ENSG00000017797
PTTG1	NA	PTTG1	pituitary tumor-transforming 1	9232	ENSG00000164611
VTI1B	NA	VTI1B	vesicle transport through interaction with t-SNAREs homolog 1B (yeast)	10490	ENSG00000100568
AHSP	NA	AHSP	alpha hemoglobin stabilizing protein	51327	ENSG00000169877
NDUFB11	NA	NDUFB11	NADH dehydrogenase (ubiquinone) 1 beta subcomplex, 11, 17.3kDa	54539	ENSG00000147123
NUP160	NA	NUP160	nucleoporin 160kDa	23279	ENSG00000030066
EEF1B2	NA	EEF1B2	eukaryotic translation elongation factor 1 beta 2	1933	ENSG00000114942
CETN2	NA	CETN2	centrin, EF-hand protein, 2	1069	ENSG00000147400
GABARAP	NA	GABARAP	GABA(A) receptor-associated protein	11337	ENSG00000170296
CTNNB1	NA	CTNNB1	catenin (cadherin-associated protein), beta 1, 88kDa	1499	ENSG00000168036
FCGR1A	NA	FCGR1A	Fc fragment of IgG, high affinity Ia, receptor (CD64)	2209	ENSG00000150337
SYN2	NA	SYN2	synapsin II	6854	ENSG00000157152
HPS1	NA	HPS1	Hermansky-Pudlak syndrome 1	3257	ENSG00000107521
MCOLN1	NA	MCOLN1	mucolipin 1	57192	ENSG00000090674
TXNIP	NA	TXNIP	thioredoxin interacting protein	10628	ENSG00000117289
TRMU	NA	TRMU	tRNA 5-methylaminomethyl-2-thiouridylate methyltransferase	55687	ENSG00000100416
PIGB	NA	PIGB	phosphatidylinositol glycan anchor biosynthesis, class B	9488	ENSG00000069943
CISD2	NA	CISD2	CDGSH iron sulfur domain 2	493856	ENSG00000145354
PDE4D	NA	PDE4D	phosphodiesterase 4D, cAMP-specific	5144	ENSG00000113448
CASP8	NA	CASP8	caspase 8, apoptosis-related cysteine peptidase	841	ENSG00000064012
PCBP2	NA	PCBP2	poly(rC) binding protein 2	5094	ENSG00000197111
TNK2	NA	TNK2	tyrosine kinase, non-receptor, 2	10188	ENSG00000061938
UBA52	NA	UBA52	ubiquitin A-52 residue ribosomal protein fusion product 1	7311	ENSG00000221983
GLRX5	NA	GLRX5	glutaredoxin 5	51218	ENSG00000182512
ATG16L1	NA	ATG16L1	autophagy related 16-like 1 (S. cerevisiae)	55054	ENSG00000085978
CIRBP	NA	CIRBP	cold inducible RNA binding protein	1153	ENSG00000099622
KIAA1967	NA	KIAA1967	KIAA1967	57805	ENSG00000158941
GSTO1	NA	GSTO1	glutathione S-transferase omega 1	9446	ENSG00000148834
ICMT	NA	ICMT	isoprenylcysteine carboxyl methyltransferase	23463	ENSG00000116237
CD36	NA	CD36	CD36 molecule (thrombospondin receptor)	948	ENSG00000135218
UBQLN1	NA	UBQLN1	ubiquilin 1	29979	ENSG00000135018
PLEKHF2	NA	PLEKHF2	pleckstrin homology domain containing, family F (with FYVE domain) member 2	79666	ENSG00000175895
MGST1	NA	MGST1	microsomal glutathione S-transferase 1	4257	ENSG00000008394
OPTN	NA	OPTN	optineurin	10133	ENSG00000123240
PHF17	NA	PHF17	PHD finger protein 17	79960	ENSG00000077684
DDX3X	NA	DDX3X	DEAD (Asp-Glu-Ala-Asp) box polypeptide 3, X-linked	1654	ENSG00000215301
CARHSP1	NA	CARHSP1	calcium regulated heat stable protein 1, 24kDa	23589	ENSG00000153048
ALDH5A1	NA	ALDH5A1	aldehyde dehydrogenase 5 family, member A1	7915	ENSG00000112294
ACSL6	NA	ACSL6	acyl-CoA synthetase long-chain family member 6	23305	ENSG00000164398
SACM1L	NA	SACM1L	SAC1 suppressor of actin mutations 1-like (yeast)	22908	ENSG00000211456
CLASP2	NA	CLASP2	cytoplasmic linker associated protein 2	23122	ENSG00000163539
TPM1	NA	TPM1	tropomyosin 1 (alpha)	7168	ENSG00000140416
RAP1GAP	NA	RAP1GAP	RAP1 GTPase activating protein	5909	ENSG00000076864
PPTC7	NA	PPTC7	PTC7 protein phosphatase homolog (S. cerevisiae)	160760	ENSG00000196850
AP2S1	NA	AP2S1	adaptor-related protein complex 2, sigma 1 subunit	1175	ENSG00000042753
MCM3	NA	MCM3	minichromosome maintenance complex component 3	4172	ENSG00000112118
SMG1	NA	SMG1	smg-1 homolog, phosphatidylinositol 3-kinase-related kinase (C. elegans)	23049	ENSG00000157106
RPIA	NA	RPIA	ribose 5-phosphate isomerase A	22934	ENSG00000153574
COX6B1	NA	COX6B1	cytochrome c oxidase subunit VIb polypeptide 1 (ubiquitous)	1340	ENSG00000126267
LGALS3	NA	LGALS3	lectin, galactoside-binding, soluble, 3	3958	ENSG00000131981
CTSB	NA	CTSB	cathepsin B	1508	ENSG00000164733
IGF2BP2	NA	IGF2BP2	insulin-like growth factor 2 mRNA binding protein 2	10644	ENSG00000073792
NOL3	NA	NOL3	nucleolar protein 3 (apoptosis repressor with CARD domain)	8996	ENSG00000140939
CCDC90B	NA	CCDC90B	coiled-coil domain containing 90B	60492	ENSG00000137500
EPB42	NA	EPB42	erythrocyte membrane protein band 4.2	2038	ENSG00000166947
ETFB	NA	ETFB	electron-transfer-flavoprotein, beta polypeptide	2109	ENSG00000105379
HERC3	NA	HERC3	HECT and RLD domain containing E3 ubiquitin protein ligase 3	8916	ENSG00000138641
ANK1	NA	ANK1	ankyrin 1, erythrocytic	286	ENSG00000029534
SNX3	NA	SNX3	sorting nexin 3	8724	ENSG00000112335
SLC4A1	NA	SLC4A1	solute carrier family 4, anion exchanger, member 1 (erythrocyte membrane protein band 3, Diego blood group)	6521	ENSG00000004939
FCGR1B	NA	FCGR1B	Fc fragment of IgG, high affinity Ib, receptor (CD64)	2210	ENSG00000198019
UBB	NA	UBB	ubiquitin B	7314	ENSG00000170315
PRF1	NA	PRF1	perforin 1 (pore forming protein)	5551	ENSG00000180644
TOP1	NA	TOP1	topoisomerase (DNA) I	7150	ENSG00000198900
QTRTD1	NA	QTRTD1	queuine tRNA-ribosyltransferase domain containing 1	79691	ENSG00000151576
TRAK2	NA	TRAK2	trafficking protein, kinesin binding 2	66008	ENSG00000115993
STAU1	NA	STAU1	staufen, RNA binding protein, homolog 1 (Drosophila)	6780	ENSG00000124214
RANBP10	NA	RANBP10	RAN binding protein 10	57610	ENSG00000141084
TPST2	NA	TPST2	tyrosylprotein sulfotransferase 2	8459	ENSG00000128294
GCLC	NA	GCLC	glutamate-cysteine ligase, catalytic subunit	2729	ENSG00000001084
MBNL3	NA	MBNL3	muscleblind-like splicing regulator 3	55796	ENSG00000076770
PYGL	NA	PYGL	phosphorylase, glycogen, liver	5836	ENSG00000100504
UBAC1	NA	UBAC1	UBA domain containing 1	10422	ENSG00000130560
ALAS2	NA	ALAS2	aminolevulinate, delta-, synthase 2	212	ENSG00000158578
CA1	NA	CA1	carbonic anhydrase I	759	ENSG00000133742
HEPACAM2	NA	HEPACAM2	HEPACAM family member 2	253012	ENSG00000188175
TMOD1	NA	TMOD1	tropomodulin 1	7111	ENSG00000136842
FECH	NA	FECH	ferrochelatase	2235	ENSG00000066926
RRM2B	NA	RRM2B	ribonucleotide reductase M2 B (TP53 inducible)	50484	ENSG00000048392
DUSP3	NA	DUSP3	dual specificity phosphatase 3	1845	ENSG00000108861
AKT3	NA	AKT3	v-akt murine thymoma viral oncogene homolog 3 (protein kinase B, gamma)	10000	ENSG00000117020
PRCP	NA	PRCP	prolylcarboxypeptidase (angiotensinase C)	5547	ENSG00000137509
ATL2	NA	ATL2	atlastin GTPase 2	64225	ENSG00000119787
SIAH2	NA	SIAH2	siah E3 ubiquitin protein ligase 2	6478	ENSG00000181788
VAPA	NA	VAPA	VAMP (vesicle-associated membrane protein)-associated protein A, 33kDa	9218	ENSG00000101558
HK1	NA	HK1	hexokinase 1	3098	ENSG00000156515
IFI27	NA	IFI27	interferon, alpha-inducible protein 27	3429	ENSG00000165949
STOM	NA	STOM	stomatin	2040	ENSG00000148175
PIP5K1B	NA	PIP5K1B	phosphatidylinositol-4-phosphate 5-kinase, type I, beta	8395	ENSG00000107242
cellular component	intracellular part	GO:0044424
C=12237;O=145;E=122.71;R=1.18;rawP=4.22e-05;adjP=0.0023
FGFR1OP	NA	FGFR1OP	FGFR1 oncogene partner	11116	ENSG00000213066
SEC14L1	NA	SEC14L1	SEC14-like 1 (S. cerevisiae)	6397	ENSG00000129657
MVK	NA	MVK	mevalonate kinase	4598	ENSG00000110921
CUL4A	NA	CUL4A	cullin 4A	8451	ENSG00000139842
ST13	NA	ST13	suppression of tumorigenicity 13 (colon carcinoma) (Hsp70 interacting protein)	6767	ENSG00000100380
HEBP1	NA	HEBP1	heme binding protein 1	50865	ENSG00000013583
VTI1B	NA	VTI1B	vesicle transport through interaction with t-SNAREs homolog 1B (yeast)	10490	ENSG00000100568
AHSP	NA	AHSP	alpha hemoglobin stabilizing protein	51327	ENSG00000169877
NUP160	NA	NUP160	nucleoporin 160kDa	23279	ENSG00000030066
CETN2	NA	CETN2	centrin, EF-hand protein, 2	1069	ENSG00000147400
PA2G4	NA	PA2G4	proliferation-associated 2G4, 38kDa	5036	ENSG00000170515
GABARAP	NA	GABARAP	GABA(A) receptor-associated protein	11337	ENSG00000170296
CTNNB1	NA	CTNNB1	catenin (cadherin-associated protein), beta 1, 88kDa	1499	ENSG00000168036
SYN2	NA	SYN2	synapsin II	6854	ENSG00000157152
HPS1	NA	HPS1	Hermansky-Pudlak syndrome 1	3257	ENSG00000107521
JAZF1	NA	JAZF1	JAZF zinc finger 1	221895	ENSG00000153814
TRMU	NA	TRMU	tRNA 5-methylaminomethyl-2-thiouridylate methyltransferase	55687	ENSG00000100416
CISD2	NA	CISD2	CDGSH iron sulfur domain 2	493856	ENSG00000145354
PCBP2	NA	PCBP2	poly(rC) binding protein 2	5094	ENSG00000197111
SRPK2	NA	SRPK2	SRSF protein kinase 2	6733	ENSG00000135250
TNK2	NA	TNK2	tyrosine kinase, non-receptor, 2	10188	ENSG00000061938
UBA52	NA	UBA52	ubiquitin A-52 residue ribosomal protein fusion product 1	7311	ENSG00000221983
GLRX5	NA	GLRX5	glutaredoxin 5	51218	ENSG00000182512
ITPA	NA	ITPA	inosine triphosphatase (nucleoside triphosphate pyrophosphatase)	3704	ENSG00000125877
ATG16L1	NA	ATG16L1	autophagy related 16-like 1 (S. cerevisiae)	55054	ENSG00000085978
ARRDC3	NA	ARRDC3	arrestin domain containing 3	57561	ENSG00000113369
KIAA1967	NA	KIAA1967	KIAA1967	57805	ENSG00000158941
WDR82	NA	WDR82	WD repeat domain 82	80335	ENSG00000164091
ICMT	NA	ICMT	isoprenylcysteine carboxyl methyltransferase	23463	ENSG00000116237
CD36	NA	CD36	CD36 molecule (thrombospondin receptor)	948	ENSG00000135218
DHX15	NA	DHX15	DEAH (Asp-Glu-Ala-His) box polypeptide 15	1665	ENSG00000109606
PLEKHF2	NA	PLEKHF2	pleckstrin homology domain containing, family F (with FYVE domain) member 2	79666	ENSG00000175895
MGST1	NA	MGST1	microsomal glutathione S-transferase 1	4257	ENSG00000008394
OPTN	NA	OPTN	optineurin	10133	ENSG00000123240
DDX3X	NA	DDX3X	DEAD (Asp-Glu-Ala-Asp) box polypeptide 3, X-linked	1654	ENSG00000215301
CARHSP1	NA	CARHSP1	calcium regulated heat stable protein 1, 24kDa	23589	ENSG00000153048
ACSL6	NA	ACSL6	acyl-CoA synthetase long-chain family member 6	23305	ENSG00000164398
TPM1	NA	TPM1	tropomyosin 1 (alpha)	7168	ENSG00000140416
PPTC7	NA	PPTC7	PTC7 protein phosphatase homolog (S. cerevisiae)	160760	ENSG00000196850
RAP1GAP	NA	RAP1GAP	RAP1 GTPase activating protein	5909	ENSG00000076864
ZNF532	NA	ZNF532	zinc finger protein 532	55205	ENSG00000074657
COX6B1	NA	COX6B1	cytochrome c oxidase subunit VIb polypeptide 1 (ubiquitous)	1340	ENSG00000126267
BANP	NA	BANP	BTG3 associated nuclear protein	54971	ENSG00000172530
LGALS3	NA	LGALS3	lectin, galactoside-binding, soluble, 3	3958	ENSG00000131981
CLK1	NA	CLK1	CDC-like kinase 1	1195	ENSG00000013441
IRAK3	NA	IRAK3	interleukin-1 receptor-associated kinase 3	11213	ENSG00000090376
HNRNPA0	NA	HNRNPA0	heterogeneous nuclear ribonucleoprotein A0	10949	ENSG00000177733
CCDC90B	NA	CCDC90B	coiled-coil domain containing 90B	60492	ENSG00000137500
ETFB	NA	ETFB	electron-transfer-flavoprotein, beta polypeptide	2109	ENSG00000105379
NUP35	NA	NUP35	nucleoporin 35kDa	129401	ENSG00000163002
WNK1	NA	WNK1	WNK lysine deficient protein kinase 1	65125	ENSG00000060237
IGF1R	NA	IGF1R	insulin-like growth factor 1 receptor	3480	ENSG00000140443
FCGR1B	NA	FCGR1B	Fc fragment of IgG, high affinity Ib, receptor (CD64)	2210	ENSG00000198019
ANP32B	NA	ANP32B	acidic (leucine-rich) nuclear phosphoprotein 32 family, member B	10541	ENSG00000136938
PRF1	NA	PRF1	perforin 1 (pore forming protein)	5551	ENSG00000180644
POLR2B	NA	POLR2B	polymerase (RNA) II (DNA directed) polypeptide B, 140kDa	5431	ENSG00000047315
TRAK2	NA	TRAK2	trafficking protein, kinesin binding 2	66008	ENSG00000115993
RANBP10	NA	RANBP10	RAN binding protein 10	57610	ENSG00000141084
TSTA3	NA	TSTA3	tissue specific transplantation antigen P35B	7264	ENSG00000104522
CREG1	NA	CREG1	cellular repressor of E1A-stimulated genes 1	8804	ENSG00000143162
TRA2A	NA	TRA2A	transformer 2 alpha homolog (Drosophila)	29896	ENSG00000164548
PYGL	NA	PYGL	phosphorylase, glycogen, liver	5836	ENSG00000100504
EIF2AK1	NA	EIF2AK1	eukaryotic translation initiation factor 2-alpha kinase 1	27102	ENSG00000086232
ALAS2	NA	ALAS2	aminolevulinate, delta-, synthase 2	212	ENSG00000158578
FECH	NA	FECH	ferrochelatase	2235	ENSG00000066926
DUSP3	NA	DUSP3	dual specificity phosphatase 3	1845	ENSG00000108861
RRM2B	NA	RRM2B	ribonucleotide reductase M2 B (TP53 inducible)	50484	ENSG00000048392
SIAH2	NA	SIAH2	siah E3 ubiquitin protein ligase 2	6478	ENSG00000181788
IFI27	NA	IFI27	interferon, alpha-inducible protein 27	3429	ENSG00000165949
ZBTB4	NA	ZBTB4	zinc finger and BTB domain containing 4	57659	ENSG00000174282
DYNLRB1	NA	DYNLRB1	dynein, light chain, roadblock-type 1	83658	ENSG00000125971
MFSD8	NA	MFSD8	major facilitator superfamily domain containing 8	256471	ENSG00000164073
RALBP1	NA	RALBP1	ralA binding protein 1	10928	ENSG00000017797
PTTG1	NA	PTTG1	pituitary tumor-transforming 1	9232	ENSG00000164611
CREBZF	NA	CREBZF	CREB/ATF bZIP transcription factor	58487	ENSG00000137504
PLEK2	NA	PLEK2	pleckstrin 2	26499	ENSG00000100558
ZMAT2	NA	ZMAT2	zinc finger, matrin-type 2	153527	ENSG00000146007
NDUFB11	NA	NDUFB11	NADH dehydrogenase (ubiquinone) 1 beta subcomplex, 11, 17.3kDa	54539	ENSG00000147123
RAD23A	NA	RAD23A	RAD23 homolog A (S. cerevisiae)	5886	ENSG00000179262
EEF1B2	NA	EEF1B2	eukaryotic translation elongation factor 1 beta 2	1933	ENSG00000114942
FCGR1A	NA	FCGR1A	Fc fragment of IgG, high affinity Ia, receptor (CD64)	2209	ENSG00000150337
CNKSR3	NA	CNKSR3	CNKSR family member 3	154043	ENSG00000153721
WAC	NA	WAC	WW domain containing adaptor with coiled-coil	51322	ENSG00000095787
TXNIP	NA	TXNIP	thioredoxin interacting protein	10628	ENSG00000117289
MCOLN1	NA	MCOLN1	mucolipin 1	57192	ENSG00000090674
PIGB	NA	PIGB	phosphatidylinositol glycan anchor biosynthesis, class B	9488	ENSG00000069943
PDE4D	NA	PDE4D	phosphodiesterase 4D, cAMP-specific	5144	ENSG00000113448
CASP8	NA	CASP8	caspase 8, apoptosis-related cysteine peptidase	841	ENSG00000064012
POLR2L	NA	POLR2L	polymerase (RNA) II (DNA directed) polypeptide L, 7.6kDa	5441	ENSG00000177700
CIRBP	NA	CIRBP	cold inducible RNA binding protein	1153	ENSG00000099622
GSTO1	NA	GSTO1	glutathione S-transferase omega 1	9446	ENSG00000148834
UBQLN1	NA	UBQLN1	ubiquilin 1	29979	ENSG00000135018
NFIX	NA	NFIX	nuclear factor I/X (CCAAT-binding transcription factor)	4784	ENSG00000008441
PHF17	NA	PHF17	PHD finger protein 17	79960	ENSG00000077684
ALDH5A1	NA	ALDH5A1	aldehyde dehydrogenase 5 family, member A1	7915	ENSG00000112294
EGLN2	NA	EGLN2	egl nine homolog 2 (C. elegans)	112398	ENSG00000171570
RGS10	NA	RGS10	regulator of G-protein signaling 10	6001	ENSG00000148908
ACP1	NA	ACP1	acid phosphatase 1, soluble	52	ENSG00000143727
SACM1L	NA	SACM1L	SAC1 suppressor of actin mutations 1-like (yeast)	22908	ENSG00000211456
NRG1	NA	NRG1	neuregulin 1	3084	ENSG00000157168
CLASP2	NA	CLASP2	cytoplasmic linker associated protein 2	23122	ENSG00000163539
AP2S1	NA	AP2S1	adaptor-related protein complex 2, sigma 1 subunit	1175	ENSG00000042753
SMG1	NA	SMG1	smg-1 homolog, phosphatidylinositol 3-kinase-related kinase (C. elegans)	23049	ENSG00000157106
MCM3	NA	MCM3	minichromosome maintenance complex component 3	4172	ENSG00000112118
RPIA	NA	RPIA	ribose 5-phosphate isomerase A	22934	ENSG00000153574
MXI1	NA	MXI1	MAX interactor 1	4601	ENSG00000119950
CTSB	NA	CTSB	cathepsin B	1508	ENSG00000164733
GTF3A	NA	GTF3A	general transcription factor IIIA	2971	ENSG00000122034
IGF2BP2	NA	IGF2BP2	insulin-like growth factor 2 mRNA binding protein 2	10644	ENSG00000073792
NOL3	NA	NOL3	nucleolar protein 3 (apoptosis repressor with CARD domain)	8996	ENSG00000140939
NTAN1	NA	NTAN1	N-terminal asparagine amidase	123803	ENSG00000157045
RPS6KA5	NA	RPS6KA5	ribosomal protein S6 kinase, 90kDa, polypeptide 5	9252	ENSG00000100784
MCM7	NA	MCM7	minichromosome maintenance complex component 7	4176	ENSG00000166508
EPB42	NA	EPB42	erythrocyte membrane protein band 4.2	2038	ENSG00000166947
CDR2	NA	CDR2	cerebellar degeneration-related protein 2, 62kDa	1039	ENSG00000140743
HERC3	NA	HERC3	HECT and RLD domain containing E3 ubiquitin protein ligase 3	8916	ENSG00000138641
HBP1	NA	HBP1	HMG-box transcription factor 1	26959	ENSG00000105856
ANK1	NA	ANK1	ankyrin 1, erythrocytic	286	ENSG00000029534
SNX3	NA	SNX3	sorting nexin 3	8724	ENSG00000112335
EIF1	NA	EIF1	eukaryotic translation initiation factor 1	10209	ENSG00000173812
SLC4A1	NA	SLC4A1	solute carrier family 4, anion exchanger, member 1 (erythrocyte membrane protein band 3, Diego blood group)	6521	ENSG00000004939
CIZ1	NA	CIZ1	CDKN1A interacting zinc finger protein 1	25792	ENSG00000148337
ERBB3	NA	ERBB3	v-erb-b2 erythroblastic leukemia viral oncogene homolog 3 (avian)	2065	ENSG00000065361
UBB	NA	UBB	ubiquitin B	7314	ENSG00000170315
QTRTD1	NA	QTRTD1	queuine tRNA-ribosyltransferase domain containing 1	79691	ENSG00000151576
TOP1	NA	TOP1	topoisomerase (DNA) I	7150	ENSG00000198900
STAU1	NA	STAU1	staufen, RNA binding protein, homolog 1 (Drosophila)	6780	ENSG00000124214
DCAF6	NA	DCAF6	DDB1 and CUL4 associated factor 6	55827	ENSG00000143164
TPST2	NA	TPST2	tyrosylprotein sulfotransferase 2	8459	ENSG00000128294
GCLC	NA	GCLC	glutamate-cysteine ligase, catalytic subunit	2729	ENSG00000001084
MBNL3	NA	MBNL3	muscleblind-like splicing regulator 3	55796	ENSG00000076770
UBAC1	NA	UBAC1	UBA domain containing 1	10422	ENSG00000130560
CA1	NA	CA1	carbonic anhydrase I	759	ENSG00000133742
HEPACAM2	NA	HEPACAM2	HEPACAM family member 2	253012	ENSG00000188175
TMOD1	NA	TMOD1	tropomodulin 1	7111	ENSG00000136842
AKT3	NA	AKT3	v-akt murine thymoma viral oncogene homolog 3 (protein kinase B, gamma)	10000	ENSG00000117020
PRCP	NA	PRCP	prolylcarboxypeptidase (angiotensinase C)	5547	ENSG00000137509
ATL2	NA	ATL2	atlastin GTPase 2	64225	ENSG00000119787
TFDP1	NA	TFDP1	transcription factor Dp-1	7027	ENSG00000198176
VAPA	NA	VAPA	VAMP (vesicle-associated membrane protein)-associated protein A, 33kDa	9218	ENSG00000101558
KIAA0513	NA	KIAA0513	KIAA0513	9764	ENSG00000135709
HK1	NA	HK1	hexokinase 1	3098	ENSG00000156515
CPEB2	NA	CPEB2	cytoplasmic polyadenylation element binding protein 2	132864	ENSG00000137449
STOM	NA	STOM	stomatin	2040	ENSG00000148175
PIP5K1B	NA	PIP5K1B	phosphatidylinositol-4-phosphate 5-kinase, type I, beta	8395	ENSG00000107242
cellular component	mitochondrial outer membrane	GO:0005741
C=122;O=7;E=1.22;R=5.72;rawP=0.0002;adjP=0.0076
DDX3X	NA	DDX3X	DEAD (Asp-Glu-Ala-Asp) box polypeptide 3, X-linked	1654	ENSG00000215301
CISD2	NA	CISD2	CDGSH iron sulfur domain 2	493856	ENSG00000145354
HK1	NA	HK1	hexokinase 1	3098	ENSG00000156515
IFI27	NA	IFI27	interferon, alpha-inducible protein 27	3429	ENSG00000165949
CASP8	NA	CASP8	caspase 8, apoptosis-related cysteine peptidase	841	ENSG00000064012
ACSL6	NA	ACSL6	acyl-CoA synthetase long-chain family member 6	23305	ENSG00000164398
MGST1	NA	MGST1	microsomal glutathione S-transferase 1	4257	ENSG00000008394
cellular component	membrane-bounded organelle	GO:0043227
C=9598;O=118;E=96.24;R=1.23;rawP=0.0004;adjP=0.0108
FGFR1OP	NA	FGFR1OP	FGFR1 oncogene partner	11116	ENSG00000213066
SEC14L1	NA	SEC14L1	SEC14-like 1 (S. cerevisiae)	6397	ENSG00000129657
MVK	NA	MVK	mevalonate kinase	4598	ENSG00000110921
MFSD8	NA	MFSD8	major facilitator superfamily domain containing 8	256471	ENSG00000164073
PTTG1	NA	PTTG1	pituitary tumor-transforming 1	9232	ENSG00000164611
CREBZF	NA	CREBZF	CREB/ATF bZIP transcription factor	58487	ENSG00000137504
VTI1B	NA	VTI1B	vesicle transport through interaction with t-SNAREs homolog 1B (yeast)	10490	ENSG00000100568
NDUFB11	NA	NDUFB11	NADH dehydrogenase (ubiquinone) 1 beta subcomplex, 11, 17.3kDa	54539	ENSG00000147123
ZMAT2	NA	ZMAT2	zinc finger, matrin-type 2	153527	ENSG00000146007
NUP160	NA	NUP160	nucleoporin 160kDa	23279	ENSG00000030066
RAD23A	NA	RAD23A	RAD23 homolog A (S. cerevisiae)	5886	ENSG00000179262
CETN2	NA	CETN2	centrin, EF-hand protein, 2	1069	ENSG00000147400
PA2G4	NA	PA2G4	proliferation-associated 2G4, 38kDa	5036	ENSG00000170515
GABARAP	NA	GABARAP	GABA(A) receptor-associated protein	11337	ENSG00000170296
CTNNB1	NA	CTNNB1	catenin (cadherin-associated protein), beta 1, 88kDa	1499	ENSG00000168036
FCGR1A	NA	FCGR1A	Fc fragment of IgG, high affinity Ia, receptor (CD64)	2209	ENSG00000150337
SYN2	NA	SYN2	synapsin II	6854	ENSG00000157152
HPS1	NA	HPS1	Hermansky-Pudlak syndrome 1	3257	ENSG00000107521
JAZF1	NA	JAZF1	JAZF zinc finger 1	221895	ENSG00000153814
MCOLN1	NA	MCOLN1	mucolipin 1	57192	ENSG00000090674
TXNIP	NA	TXNIP	thioredoxin interacting protein	10628	ENSG00000117289
WAC	NA	WAC	WW domain containing adaptor with coiled-coil	51322	ENSG00000095787
TRMU	NA	TRMU	tRNA 5-methylaminomethyl-2-thiouridylate methyltransferase	55687	ENSG00000100416
PIGB	NA	PIGB	phosphatidylinositol glycan anchor biosynthesis, class B	9488	ENSG00000069943
CISD2	NA	CISD2	CDGSH iron sulfur domain 2	493856	ENSG00000145354
CASP8	NA	CASP8	caspase 8, apoptosis-related cysteine peptidase	841	ENSG00000064012
PCBP2	NA	PCBP2	poly(rC) binding protein 2	5094	ENSG00000197111
SRPK2	NA	SRPK2	SRSF protein kinase 2	6733	ENSG00000135250
TNK2	NA	TNK2	tyrosine kinase, non-receptor, 2	10188	ENSG00000061938
UBA52	NA	UBA52	ubiquitin A-52 residue ribosomal protein fusion product 1	7311	ENSG00000221983
POLR2L	NA	POLR2L	polymerase (RNA) II (DNA directed) polypeptide L, 7.6kDa	5441	ENSG00000177700
GLRX5	NA	GLRX5	glutaredoxin 5	51218	ENSG00000182512
ATG16L1	NA	ATG16L1	autophagy related 16-like 1 (S. cerevisiae)	55054	ENSG00000085978
CIRBP	NA	CIRBP	cold inducible RNA binding protein	1153	ENSG00000099622
KIAA1967	NA	KIAA1967	KIAA1967	57805	ENSG00000158941
WDR82	NA	WDR82	WD repeat domain 82	80335	ENSG00000164091
ICMT	NA	ICMT	isoprenylcysteine carboxyl methyltransferase	23463	ENSG00000116237
CD36	NA	CD36	CD36 molecule (thrombospondin receptor)	948	ENSG00000135218
UBQLN1	NA	UBQLN1	ubiquilin 1	29979	ENSG00000135018
PLEKHF2	NA	PLEKHF2	pleckstrin homology domain containing, family F (with FYVE domain) member 2	79666	ENSG00000175895
MGST1	NA	MGST1	microsomal glutathione S-transferase 1	4257	ENSG00000008394
DHX15	NA	DHX15	DEAH (Asp-Glu-Ala-His) box polypeptide 15	1665	ENSG00000109606
NFIX	NA	NFIX	nuclear factor I/X (CCAAT-binding transcription factor)	4784	ENSG00000008441
OPTN	NA	OPTN	optineurin	10133	ENSG00000123240
PHF17	NA	PHF17	PHD finger protein 17	79960	ENSG00000077684
DDX3X	NA	DDX3X	DEAD (Asp-Glu-Ala-Asp) box polypeptide 3, X-linked	1654	ENSG00000215301
ALDH5A1	NA	ALDH5A1	aldehyde dehydrogenase 5 family, member A1	7915	ENSG00000112294
EGLN2	NA	EGLN2	egl nine homolog 2 (C. elegans)	112398	ENSG00000171570
ACSL6	NA	ACSL6	acyl-CoA synthetase long-chain family member 6	23305	ENSG00000164398
RGS10	NA	RGS10	regulator of G-protein signaling 10	6001	ENSG00000148908
SACM1L	NA	SACM1L	SAC1 suppressor of actin mutations 1-like (yeast)	22908	ENSG00000211456
ACP1	NA	ACP1	acid phosphatase 1, soluble	52	ENSG00000143727
NRG1	NA	NRG1	neuregulin 1	3084	ENSG00000157168
CLASP2	NA	CLASP2	cytoplasmic linker associated protein 2	23122	ENSG00000163539
RAP1GAP	NA	RAP1GAP	RAP1 GTPase activating protein	5909	ENSG00000076864
PPTC7	NA	PPTC7	PTC7 protein phosphatase homolog (S. cerevisiae)	160760	ENSG00000196850
AP2S1	NA	AP2S1	adaptor-related protein complex 2, sigma 1 subunit	1175	ENSG00000042753
ZNF532	NA	ZNF532	zinc finger protein 532	55205	ENSG00000074657
MCM3	NA	MCM3	minichromosome maintenance complex component 3	4172	ENSG00000112118
SMG1	NA	SMG1	smg-1 homolog, phosphatidylinositol 3-kinase-related kinase (C. elegans)	23049	ENSG00000157106
COX6B1	NA	COX6B1	cytochrome c oxidase subunit VIb polypeptide 1 (ubiquitous)	1340	ENSG00000126267
BANP	NA	BANP	BTG3 associated nuclear protein	54971	ENSG00000172530
MXI1	NA	MXI1	MAX interactor 1	4601	ENSG00000119950
LGALS3	NA	LGALS3	lectin, galactoside-binding, soluble, 3	3958	ENSG00000131981
CLK1	NA	CLK1	CDC-like kinase 1	1195	ENSG00000013441
CTSB	NA	CTSB	cathepsin B	1508	ENSG00000164733
IRAK3	NA	IRAK3	interleukin-1 receptor-associated kinase 3	11213	ENSG00000090376
HNRNPA0	NA	HNRNPA0	heterogeneous nuclear ribonucleoprotein A0	10949	ENSG00000177733
IGF2BP2	NA	IGF2BP2	insulin-like growth factor 2 mRNA binding protein 2	10644	ENSG00000073792
GTF3A	NA	GTF3A	general transcription factor IIIA	2971	ENSG00000122034
NTAN1	NA	NTAN1	N-terminal asparagine amidase	123803	ENSG00000157045
NOL3	NA	NOL3	nucleolar protein 3 (apoptosis repressor with CARD domain)	8996	ENSG00000140939
MCM7	NA	MCM7	minichromosome maintenance complex component 7	4176	ENSG00000166508
RPS6KA5	NA	RPS6KA5	ribosomal protein S6 kinase, 90kDa, polypeptide 5	9252	ENSG00000100784
CCDC90B	NA	CCDC90B	coiled-coil domain containing 90B	60492	ENSG00000137500
CDR2	NA	CDR2	cerebellar degeneration-related protein 2, 62kDa	1039	ENSG00000140743
ETFB	NA	ETFB	electron-transfer-flavoprotein, beta polypeptide	2109	ENSG00000105379
NUP35	NA	NUP35	nucleoporin 35kDa	129401	ENSG00000163002
HERC3	NA	HERC3	HECT and RLD domain containing E3 ubiquitin protein ligase 3	8916	ENSG00000138641
HBP1	NA	HBP1	HMG-box transcription factor 1	26959	ENSG00000105856
ANK1	NA	ANK1	ankyrin 1, erythrocytic	286	ENSG00000029534
IGF1R	NA	IGF1R	insulin-like growth factor 1 receptor	3480	ENSG00000140443
SNX3	NA	SNX3	sorting nexin 3	8724	ENSG00000112335
FCGR1B	NA	FCGR1B	Fc fragment of IgG, high affinity Ib, receptor (CD64)	2210	ENSG00000198019
CIZ1	NA	CIZ1	CDKN1A interacting zinc finger protein 1	25792	ENSG00000148337
ERBB3	NA	ERBB3	v-erb-b2 erythroblastic leukemia viral oncogene homolog 3 (avian)	2065	ENSG00000065361
ANP32B	NA	ANP32B	acidic (leucine-rich) nuclear phosphoprotein 32 family, member B	10541	ENSG00000136938
UBB	NA	UBB	ubiquitin B	7314	ENSG00000170315
PRF1	NA	PRF1	perforin 1 (pore forming protein)	5551	ENSG00000180644
POLR2B	NA	POLR2B	polymerase (RNA) II (DNA directed) polypeptide B, 140kDa	5431	ENSG00000047315
TOP1	NA	TOP1	topoisomerase (DNA) I	7150	ENSG00000198900
QTRTD1	NA	QTRTD1	queuine tRNA-ribosyltransferase domain containing 1	79691	ENSG00000151576
TRAK2	NA	TRAK2	trafficking protein, kinesin binding 2	66008	ENSG00000115993
STAU1	NA	STAU1	staufen, RNA binding protein, homolog 1 (Drosophila)	6780	ENSG00000124214
DCAF6	NA	DCAF6	DDB1 and CUL4 associated factor 6	55827	ENSG00000143164
RANBP10	NA	RANBP10	RAN binding protein 10	57610	ENSG00000141084
TPST2	NA	TPST2	tyrosylprotein sulfotransferase 2	8459	ENSG00000128294
CREG1	NA	CREG1	cellular repressor of E1A-stimulated genes 1	8804	ENSG00000143162
TRA2A	NA	TRA2A	transformer 2 alpha homolog (Drosophila)	29896	ENSG00000164548
MBNL3	NA	MBNL3	muscleblind-like splicing regulator 3	55796	ENSG00000076770
UBAC1	NA	UBAC1	UBA domain containing 1	10422	ENSG00000130560
ALAS2	NA	ALAS2	aminolevulinate, delta-, synthase 2	212	ENSG00000158578
CA1	NA	CA1	carbonic anhydrase I	759	ENSG00000133742
HEPACAM2	NA	HEPACAM2	HEPACAM family member 2	253012	ENSG00000188175
TMOD1	NA	TMOD1	tropomodulin 1	7111	ENSG00000136842
FECH	NA	FECH	ferrochelatase	2235	ENSG00000066926
RRM2B	NA	RRM2B	ribonucleotide reductase M2 B (TP53 inducible)	50484	ENSG00000048392
DUSP3	NA	DUSP3	dual specificity phosphatase 3	1845	ENSG00000108861
AKT3	NA	AKT3	v-akt murine thymoma viral oncogene homolog 3 (protein kinase B, gamma)	10000	ENSG00000117020
PRCP	NA	PRCP	prolylcarboxypeptidase (angiotensinase C)	5547	ENSG00000137509
ATL2	NA	ATL2	atlastin GTPase 2	64225	ENSG00000119787
TFDP1	NA	TFDP1	transcription factor Dp-1	7027	ENSG00000198176
SIAH2	NA	SIAH2	siah E3 ubiquitin protein ligase 2	6478	ENSG00000181788
VAPA	NA	VAPA	VAMP (vesicle-associated membrane protein)-associated protein A, 33kDa	9218	ENSG00000101558
HK1	NA	HK1	hexokinase 1	3098	ENSG00000156515
IFI27	NA	IFI27	interferon, alpha-inducible protein 27	3429	ENSG00000165949
STOM	NA	STOM	stomatin	2040	ENSG00000148175
ZBTB4	NA	ZBTB4	zinc finger and BTB domain containing 4	57659	ENSG00000174282
cellular component	intracellular membrane-bounded organelle	GO:0043231
C=9587;O=118;E=96.13;R=1.23;rawP=0.0004;adjP=0.0108
FGFR1OP	NA	FGFR1OP	FGFR1 oncogene partner	11116	ENSG00000213066
SEC14L1	NA	SEC14L1	SEC14-like 1 (S. cerevisiae)	6397	ENSG00000129657
MVK	NA	MVK	mevalonate kinase	4598	ENSG00000110921
MFSD8	NA	MFSD8	major facilitator superfamily domain containing 8	256471	ENSG00000164073
PTTG1	NA	PTTG1	pituitary tumor-transforming 1	9232	ENSG00000164611
CREBZF	NA	CREBZF	CREB/ATF bZIP transcription factor	58487	ENSG00000137504
VTI1B	NA	VTI1B	vesicle transport through interaction with t-SNAREs homolog 1B (yeast)	10490	ENSG00000100568
NDUFB11	NA	NDUFB11	NADH dehydrogenase (ubiquinone) 1 beta subcomplex, 11, 17.3kDa	54539	ENSG00000147123
ZMAT2	NA	ZMAT2	zinc finger, matrin-type 2	153527	ENSG00000146007
NUP160	NA	NUP160	nucleoporin 160kDa	23279	ENSG00000030066
RAD23A	NA	RAD23A	RAD23 homolog A (S. cerevisiae)	5886	ENSG00000179262
CETN2	NA	CETN2	centrin, EF-hand protein, 2	1069	ENSG00000147400
PA2G4	NA	PA2G4	proliferation-associated 2G4, 38kDa	5036	ENSG00000170515
GABARAP	NA	GABARAP	GABA(A) receptor-associated protein	11337	ENSG00000170296
CTNNB1	NA	CTNNB1	catenin (cadherin-associated protein), beta 1, 88kDa	1499	ENSG00000168036
FCGR1A	NA	FCGR1A	Fc fragment of IgG, high affinity Ia, receptor (CD64)	2209	ENSG00000150337
SYN2	NA	SYN2	synapsin II	6854	ENSG00000157152
HPS1	NA	HPS1	Hermansky-Pudlak syndrome 1	3257	ENSG00000107521
JAZF1	NA	JAZF1	JAZF zinc finger 1	221895	ENSG00000153814
MCOLN1	NA	MCOLN1	mucolipin 1	57192	ENSG00000090674
TXNIP	NA	TXNIP	thioredoxin interacting protein	10628	ENSG00000117289
WAC	NA	WAC	WW domain containing adaptor with coiled-coil	51322	ENSG00000095787
TRMU	NA	TRMU	tRNA 5-methylaminomethyl-2-thiouridylate methyltransferase	55687	ENSG00000100416
PIGB	NA	PIGB	phosphatidylinositol glycan anchor biosynthesis, class B	9488	ENSG00000069943
CISD2	NA	CISD2	CDGSH iron sulfur domain 2	493856	ENSG00000145354
CASP8	NA	CASP8	caspase 8, apoptosis-related cysteine peptidase	841	ENSG00000064012
PCBP2	NA	PCBP2	poly(rC) binding protein 2	5094	ENSG00000197111
SRPK2	NA	SRPK2	SRSF protein kinase 2	6733	ENSG00000135250
TNK2	NA	TNK2	tyrosine kinase, non-receptor, 2	10188	ENSG00000061938
UBA52	NA	UBA52	ubiquitin A-52 residue ribosomal protein fusion product 1	7311	ENSG00000221983
POLR2L	NA	POLR2L	polymerase (RNA) II (DNA directed) polypeptide L, 7.6kDa	5441	ENSG00000177700
GLRX5	NA	GLRX5	glutaredoxin 5	51218	ENSG00000182512
ATG16L1	NA	ATG16L1	autophagy related 16-like 1 (S. cerevisiae)	55054	ENSG00000085978
CIRBP	NA	CIRBP	cold inducible RNA binding protein	1153	ENSG00000099622
KIAA1967	NA	KIAA1967	KIAA1967	57805	ENSG00000158941
WDR82	NA	WDR82	WD repeat domain 82	80335	ENSG00000164091
ICMT	NA	ICMT	isoprenylcysteine carboxyl methyltransferase	23463	ENSG00000116237
CD36	NA	CD36	CD36 molecule (thrombospondin receptor)	948	ENSG00000135218
UBQLN1	NA	UBQLN1	ubiquilin 1	29979	ENSG00000135018
PLEKHF2	NA	PLEKHF2	pleckstrin homology domain containing, family F (with FYVE domain) member 2	79666	ENSG00000175895
MGST1	NA	MGST1	microsomal glutathione S-transferase 1	4257	ENSG00000008394
DHX15	NA	DHX15	DEAH (Asp-Glu-Ala-His) box polypeptide 15	1665	ENSG00000109606
NFIX	NA	NFIX	nuclear factor I/X (CCAAT-binding transcription factor)	4784	ENSG00000008441
OPTN	NA	OPTN	optineurin	10133	ENSG00000123240
PHF17	NA	PHF17	PHD finger protein 17	79960	ENSG00000077684
DDX3X	NA	DDX3X	DEAD (Asp-Glu-Ala-Asp) box polypeptide 3, X-linked	1654	ENSG00000215301
ALDH5A1	NA	ALDH5A1	aldehyde dehydrogenase 5 family, member A1	7915	ENSG00000112294
EGLN2	NA	EGLN2	egl nine homolog 2 (C. elegans)	112398	ENSG00000171570
ACSL6	NA	ACSL6	acyl-CoA synthetase long-chain family member 6	23305	ENSG00000164398
RGS10	NA	RGS10	regulator of G-protein signaling 10	6001	ENSG00000148908
SACM1L	NA	SACM1L	SAC1 suppressor of actin mutations 1-like (yeast)	22908	ENSG00000211456
ACP1	NA	ACP1	acid phosphatase 1, soluble	52	ENSG00000143727
NRG1	NA	NRG1	neuregulin 1	3084	ENSG00000157168
CLASP2	NA	CLASP2	cytoplasmic linker associated protein 2	23122	ENSG00000163539
RAP1GAP	NA	RAP1GAP	RAP1 GTPase activating protein	5909	ENSG00000076864
PPTC7	NA	PPTC7	PTC7 protein phosphatase homolog (S. cerevisiae)	160760	ENSG00000196850
AP2S1	NA	AP2S1	adaptor-related protein complex 2, sigma 1 subunit	1175	ENSG00000042753
ZNF532	NA	ZNF532	zinc finger protein 532	55205	ENSG00000074657
MCM3	NA	MCM3	minichromosome maintenance complex component 3	4172	ENSG00000112118
SMG1	NA	SMG1	smg-1 homolog, phosphatidylinositol 3-kinase-related kinase (C. elegans)	23049	ENSG00000157106
COX6B1	NA	COX6B1	cytochrome c oxidase subunit VIb polypeptide 1 (ubiquitous)	1340	ENSG00000126267
BANP	NA	BANP	BTG3 associated nuclear protein	54971	ENSG00000172530
MXI1	NA	MXI1	MAX interactor 1	4601	ENSG00000119950
LGALS3	NA	LGALS3	lectin, galactoside-binding, soluble, 3	3958	ENSG00000131981
CLK1	NA	CLK1	CDC-like kinase 1	1195	ENSG00000013441
CTSB	NA	CTSB	cathepsin B	1508	ENSG00000164733
IRAK3	NA	IRAK3	interleukin-1 receptor-associated kinase 3	11213	ENSG00000090376
HNRNPA0	NA	HNRNPA0	heterogeneous nuclear ribonucleoprotein A0	10949	ENSG00000177733
IGF2BP2	NA	IGF2BP2	insulin-like growth factor 2 mRNA binding protein 2	10644	ENSG00000073792
GTF3A	NA	GTF3A	general transcription factor IIIA	2971	ENSG00000122034
NTAN1	NA	NTAN1	N-terminal asparagine amidase	123803	ENSG00000157045
NOL3	NA	NOL3	nucleolar protein 3 (apoptosis repressor with CARD domain)	8996	ENSG00000140939
MCM7	NA	MCM7	minichromosome maintenance complex component 7	4176	ENSG00000166508
RPS6KA5	NA	RPS6KA5	ribosomal protein S6 kinase, 90kDa, polypeptide 5	9252	ENSG00000100784
CCDC90B	NA	CCDC90B	coiled-coil domain containing 90B	60492	ENSG00000137500
CDR2	NA	CDR2	cerebellar degeneration-related protein 2, 62kDa	1039	ENSG00000140743
ETFB	NA	ETFB	electron-transfer-flavoprotein, beta polypeptide	2109	ENSG00000105379
NUP35	NA	NUP35	nucleoporin 35kDa	129401	ENSG00000163002
HERC3	NA	HERC3	HECT and RLD domain containing E3 ubiquitin protein ligase 3	8916	ENSG00000138641
HBP1	NA	HBP1	HMG-box transcription factor 1	26959	ENSG00000105856
ANK1	NA	ANK1	ankyrin 1, erythrocytic	286	ENSG00000029534
IGF1R	NA	IGF1R	insulin-like growth factor 1 receptor	3480	ENSG00000140443
SNX3	NA	SNX3	sorting nexin 3	8724	ENSG00000112335
FCGR1B	NA	FCGR1B	Fc fragment of IgG, high affinity Ib, receptor (CD64)	2210	ENSG00000198019
CIZ1	NA	CIZ1	CDKN1A interacting zinc finger protein 1	25792	ENSG00000148337
ERBB3	NA	ERBB3	v-erb-b2 erythroblastic leukemia viral oncogene homolog 3 (avian)	2065	ENSG00000065361
ANP32B	NA	ANP32B	acidic (leucine-rich) nuclear phosphoprotein 32 family, member B	10541	ENSG00000136938
UBB	NA	UBB	ubiquitin B	7314	ENSG00000170315
PRF1	NA	PRF1	perforin 1 (pore forming protein)	5551	ENSG00000180644
POLR2B	NA	POLR2B	polymerase (RNA) II (DNA directed) polypeptide B, 140kDa	5431	ENSG00000047315
TOP1	NA	TOP1	topoisomerase (DNA) I	7150	ENSG00000198900
QTRTD1	NA	QTRTD1	queuine tRNA-ribosyltransferase domain containing 1	79691	ENSG00000151576
TRAK2	NA	TRAK2	trafficking protein, kinesin binding 2	66008	ENSG00000115993
STAU1	NA	STAU1	staufen, RNA binding protein, homolog 1 (Drosophila)	6780	ENSG00000124214
DCAF6	NA	DCAF6	DDB1 and CUL4 associated factor 6	55827	ENSG00000143164
RANBP10	NA	RANBP10	RAN binding protein 10	57610	ENSG00000141084
TPST2	NA	TPST2	tyrosylprotein sulfotransferase 2	8459	ENSG00000128294
CREG1	NA	CREG1	cellular repressor of E1A-stimulated genes 1	8804	ENSG00000143162
TRA2A	NA	TRA2A	transformer 2 alpha homolog (Drosophila)	29896	ENSG00000164548
MBNL3	NA	MBNL3	muscleblind-like splicing regulator 3	55796	ENSG00000076770
UBAC1	NA	UBAC1	UBA domain containing 1	10422	ENSG00000130560
ALAS2	NA	ALAS2	aminolevulinate, delta-, synthase 2	212	ENSG00000158578
CA1	NA	CA1	carbonic anhydrase I	759	ENSG00000133742
HEPACAM2	NA	HEPACAM2	HEPACAM family member 2	253012	ENSG00000188175
TMOD1	NA	TMOD1	tropomodulin 1	7111	ENSG00000136842
FECH	NA	FECH	ferrochelatase	2235	ENSG00000066926
RRM2B	NA	RRM2B	ribonucleotide reductase M2 B (TP53 inducible)	50484	ENSG00000048392
DUSP3	NA	DUSP3	dual specificity phosphatase 3	1845	ENSG00000108861
AKT3	NA	AKT3	v-akt murine thymoma viral oncogene homolog 3 (protein kinase B, gamma)	10000	ENSG00000117020
PRCP	NA	PRCP	prolylcarboxypeptidase (angiotensinase C)	5547	ENSG00000137509
ATL2	NA	ATL2	atlastin GTPase 2	64225	ENSG00000119787
TFDP1	NA	TFDP1	transcription factor Dp-1	7027	ENSG00000198176
SIAH2	NA	SIAH2	siah E3 ubiquitin protein ligase 2	6478	ENSG00000181788
VAPA	NA	VAPA	VAMP (vesicle-associated membrane protein)-associated protein A, 33kDa	9218	ENSG00000101558
HK1	NA	HK1	hexokinase 1	3098	ENSG00000156515
IFI27	NA	IFI27	interferon, alpha-inducible protein 27	3429	ENSG00000165949
STOM	NA	STOM	stomatin	2040	ENSG00000148175
ZBTB4	NA	ZBTB4	zinc finger and BTB domain containing 4	57659	ENSG00000174282
cellular component	organelle outer membrane	GO:0031968
C=143;O=7;E=1.43;R=4.88;rawP=0.0006;adjP=0.0142
DDX3X	NA	DDX3X	DEAD (Asp-Glu-Ala-Asp) box polypeptide 3, X-linked	1654	ENSG00000215301
CISD2	NA	CISD2	CDGSH iron sulfur domain 2	493856	ENSG00000145354
HK1	NA	HK1	hexokinase 1	3098	ENSG00000156515
IFI27	NA	IFI27	interferon, alpha-inducible protein 27	3429	ENSG00000165949
CASP8	NA	CASP8	caspase 8, apoptosis-related cysteine peptidase	841	ENSG00000064012
ACSL6	NA	ACSL6	acyl-CoA synthetase long-chain family member 6	23305	ENSG00000164398
MGST1	NA	MGST1	microsomal glutathione S-transferase 1	4257	ENSG00000008394
cellular component	ribonucleoprotein granule	GO:0035770
C=70;O=5;E=0.70;R=7.12;rawP=0.0007;adjP=0.0147
DDX3X	NA	DDX3X	DEAD (Asp-Glu-Ala-Asp) box polypeptide 3, X-linked	1654	ENSG00000215301
STAU1	NA	STAU1	staufen, RNA binding protein, homolog 1 (Drosophila)	6780	ENSG00000124214
CARHSP1	NA	CARHSP1	calcium regulated heat stable protein 1, 24kDa	23589	ENSG00000153048
TOP1	NA	TOP1	topoisomerase (DNA) I	7150	ENSG00000198900
CIRBP	NA	CIRBP	cold inducible RNA binding protein	1153	ENSG00000099622
cellular component	outer membrane	GO:0019867
C=149;O=7;E=1.49;R=4.69;rawP=0.0008;adjP=0.0151
DDX3X	NA	DDX3X	DEAD (Asp-Glu-Ala-Asp) box polypeptide 3, X-linked	1654	ENSG00000215301
CISD2	NA	CISD2	CDGSH iron sulfur domain 2	493856	ENSG00000145354
HK1	NA	HK1	hexokinase 1	3098	ENSG00000156515
IFI27	NA	IFI27	interferon, alpha-inducible protein 27	3429	ENSG00000165949
CASP8	NA	CASP8	caspase 8, apoptosis-related cysteine peptidase	841	ENSG00000064012
ACSL6	NA	ACSL6	acyl-CoA synthetase long-chain family member 6	23305	ENSG00000164398
MGST1	NA	MGST1	microsomal glutathione S-transferase 1	4257	ENSG00000008394
