# Supplementary material for: Gene transcripts associated with muscle strength: a CHARGE meta-analysis of 7,781 persons
Source: Physiol Genomics. 2015 Oct 20;48(1):1–11. doi: 10.1152/physiolgenomics.00054.2015 (PMC4757025; doi:10.1152/physiolgenomics.00054.2015)
Supplement: Supplementary Table 10 [file Supplementary_Table10.xlsx]

## Sheet: table1
WebGestalt Human Phenotype Ontology enrichment analysis of 208 genes associated with muscle strength in the meta-analysis in all participants
Parameters
Organism: hsapiens, Id Type: gene_symbol, Ref Set: illumina_humanwg_6_v3, Significance Level: .05, Statistics Test: Hypergeometric, MTC: BH, Minimum: 2
Notes
The results for the enriched gene sets are listed in this table. For each Phenotype, the first row lists its gene set
name, and corresponding Gene Set ID. The second row lists
number of reference genes in the category (C), number of genes in the gene set and also in the category (O), expected number in the
category (E), Ratio of enrichment (R), p value from hypergeometric test (rawP), and p value adjusted by the multiple test adjustment (adjP).
Finally, genes in the gene set are listed. For each gene, the table lists the user uploaded ID and value (optional), Entrez ID,
Ensembl Gene Stable ID, Gene symbol, and description.
Phenotype	Anemia due to reduced life span of red cells	HP:0011895
C=54;O=8;E=0.82;R=9.76;rawP=8.34e-07;adjP=0.0002
FECH	NA	FECH	ferrochelatase	2235	ENSG00000066926
ANK1	NA	ANK1	ankyrin 1, erythrocytic	286	ENSG00000029534
BPGM	NA	BPGM	2,3-bisphosphoglycerate mutase	669	ENSG00000172331
GCLC	NA	GCLC	glutamate-cysteine ligase, catalytic subunit	2729	ENSG00000001084
SLC4A1	NA	SLC4A1	solute carrier family 4, anion exchanger, member 1 (erythrocyte membrane protein band 3, Diego blood group)	6521	ENSG00000004939
HK1	NA	HK1	hexokinase 1	3098	ENSG00000156515
EPB42	NA	EPB42	erythrocyte membrane protein band 4.2	2038	ENSG00000166947
STOM	NA	STOM	stomatin	2040	ENSG00000148175
Phenotype	Hemolytic anemia	HP:0001878
C=54;O=8;E=0.82;R=9.76;rawP=8.34e-07;adjP=0.0002
FECH	NA	FECH	ferrochelatase	2235	ENSG00000066926
ANK1	NA	ANK1	ankyrin 1, erythrocytic	286	ENSG00000029534
BPGM	NA	BPGM	2,3-bisphosphoglycerate mutase	669	ENSG00000172331
GCLC	NA	GCLC	glutamate-cysteine ligase, catalytic subunit	2729	ENSG00000001084
SLC4A1	NA	SLC4A1	solute carrier family 4, anion exchanger, member 1 (erythrocyte membrane protein band 3, Diego blood group)	6521	ENSG00000004939
HK1	NA	HK1	hexokinase 1	3098	ENSG00000156515
EPB42	NA	EPB42	erythrocyte membrane protein band 4.2	2038	ENSG00000166947
STOM	NA	STOM	stomatin	2040	ENSG00000148175
Phenotype	Abnormality of erythrocytes	HP:0001877
C=257;O=14;E=3.90;R=3.59;rawP=1.08e-05;adjP=0.0012
FECH	NA	FECH	ferrochelatase	2235	ENSG00000066926
ANK1	NA	ANK1	ankyrin 1, erythrocytic	286	ENSG00000029534
MVK	NA	MVK	mevalonate kinase	4598	ENSG00000110921
GLRX5	NA	GLRX5	glutaredoxin 5	51218	ENSG00000182512
BPGM	NA	BPGM	2,3-bisphosphoglycerate mutase	669	ENSG00000172331
GCLC	NA	GCLC	glutamate-cysteine ligase, catalytic subunit	2729	ENSG00000001084
SLC4A1	NA	SLC4A1	solute carrier family 4, anion exchanger, member 1 (erythrocyte membrane protein band 3, Diego blood group)	6521	ENSG00000004939
ALAS2	NA	ALAS2	aminolevulinate, delta-, synthase 2	212	ENSG00000158578
HK1	NA	HK1	hexokinase 1	3098	ENSG00000156515
PRF1	NA	PRF1	perforin 1 (pore forming protein)	5551	ENSG00000180644
EPB42	NA	EPB42	erythrocyte membrane protein band 4.2	2038	ENSG00000166947
XK	NA	XK	X-linked Kx blood group (McLeod syndrome)	7504	ENSG00000047597
STOM	NA	STOM	stomatin	2040	ENSG00000148175
COX6B1	NA	COX6B1	cytochrome c oxidase subunit VIb polypeptide 1 (ubiquitous)	1340	ENSG00000126267
Phenotype	Poikilocytosis	HP:0004447
C=21;O=5;E=0.32;R=15.68;rawP=1.06e-05;adjP=0.0012
ANK1	NA	ANK1	ankyrin 1, erythrocytic	286	ENSG00000029534
EPB42	NA	EPB42	erythrocyte membrane protein band 4.2	2038	ENSG00000166947
XK	NA	XK	X-linked Kx blood group (McLeod syndrome)	7504	ENSG00000047597
STOM	NA	STOM	stomatin	2040	ENSG00000148175
SLC4A1	NA	SLC4A1	solute carrier family 4, anion exchanger, member 1 (erythrocyte membrane protein band 3, Diego blood group)	6521	ENSG00000004939
Phenotype	Anemia	HP:0001903
C=229;O=13;E=3.48;R=3.74;rawP=1.59e-05;adjP=0.0015
FECH	NA	FECH	ferrochelatase	2235	ENSG00000066926
ANK1	NA	ANK1	ankyrin 1, erythrocytic	286	ENSG00000029534
MVK	NA	MVK	mevalonate kinase	4598	ENSG00000110921
GLRX5	NA	GLRX5	glutaredoxin 5	51218	ENSG00000182512
BPGM	NA	BPGM	2,3-bisphosphoglycerate mutase	669	ENSG00000172331
GCLC	NA	GCLC	glutamate-cysteine ligase, catalytic subunit	2729	ENSG00000001084
SLC4A1	NA	SLC4A1	solute carrier family 4, anion exchanger, member 1 (erythrocyte membrane protein band 3, Diego blood group)	6521	ENSG00000004939
ALAS2	NA	ALAS2	aminolevulinate, delta-, synthase 2	212	ENSG00000158578
HK1	NA	HK1	hexokinase 1	3098	ENSG00000156515
PRF1	NA	PRF1	perforin 1 (pore forming protein)	5551	ENSG00000180644
EPB42	NA	EPB42	erythrocyte membrane protein band 4.2	2038	ENSG00000166947
STOM	NA	STOM	stomatin	2040	ENSG00000148175
COX6B1	NA	COX6B1	cytochrome c oxidase subunit VIb polypeptide 1 (ubiquitous)	1340	ENSG00000126267
Phenotype	Jaundice	HP:0000952
C=61;O=7;E=0.93;R=7.56;rawP=2.54e-05;adjP=0.0019
HK1	NA	HK1	hexokinase 1	3098	ENSG00000156515
ANK1	NA	ANK1	ankyrin 1, erythrocytic	286	ENSG00000029534
BPGM	NA	BPGM	2,3-bisphosphoglycerate mutase	669	ENSG00000172331
PRF1	NA	PRF1	perforin 1 (pore forming protein)	5551	ENSG00000180644
TRMU	NA	TRMU	tRNA 5-methylaminomethyl-2-thiouridylate methyltransferase	55687	ENSG00000100416
ETFB	NA	ETFB	electron-transfer-flavoprotein, beta polypeptide	2109	ENSG00000105379
SLC4A1	NA	SLC4A1	solute carrier family 4, anion exchanger, member 1 (erythrocyte membrane protein band 3, Diego blood group)	6521	ENSG00000004939
Phenotype	Spherocytosis	HP:0004444
C=5;O=3;E=0.08;R=39.52;rawP=3.17e-05;adjP=0.0021
ANK1	NA	ANK1	ankyrin 1, erythrocytic	286	ENSG00000029534
EPB42	NA	EPB42	erythrocyte membrane protein band 4.2	2038	ENSG00000166947
SLC4A1	NA	SLC4A1	solute carrier family 4, anion exchanger, member 1 (erythrocyte membrane protein band 3, Diego blood group)	6521	ENSG00000004939
Phenotype	Dermatological manifestations of systemic disorders	HP:0001005
C=99;O=8;E=1.50;R=5.32;rawP=8.38e-05;adjP=0.0048
ANK1	NA	ANK1	ankyrin 1, erythrocytic	286	ENSG00000029534
MVK	NA	MVK	mevalonate kinase	4598	ENSG00000110921
BPGM	NA	BPGM	2,3-bisphosphoglycerate mutase	669	ENSG00000172331
TRMU	NA	TRMU	tRNA 5-methylaminomethyl-2-thiouridylate methyltransferase	55687	ENSG00000100416
SLC4A1	NA	SLC4A1	solute carrier family 4, anion exchanger, member 1 (erythrocyte membrane protein band 3, Diego blood group)	6521	ENSG00000004939
HK1	NA	HK1	hexokinase 1	3098	ENSG00000156515
PRF1	NA	PRF1	perforin 1 (pore forming protein)	5551	ENSG00000180644
ETFB	NA	ETFB	electron-transfer-flavoprotein, beta polypeptide	2109	ENSG00000105379
Phenotype	Abnormality of the biliary system	HP:0004297
C=137;O=9;E=2.08;R=4.33;rawP=0.0001;adjP=0.0051
FECH	NA	FECH	ferrochelatase	2235	ENSG00000066926
ANK1	NA	ANK1	ankyrin 1, erythrocytic	286	ENSG00000029534
BPGM	NA	BPGM	2,3-bisphosphoglycerate mutase	669	ENSG00000172331
TRMU	NA	TRMU	tRNA 5-methylaminomethyl-2-thiouridylate methyltransferase	55687	ENSG00000100416
SLC4A1	NA	SLC4A1	solute carrier family 4, anion exchanger, member 1 (erythrocyte membrane protein band 3, Diego blood group)	6521	ENSG00000004939
ALAS2	NA	ALAS2	aminolevulinate, delta-, synthase 2	212	ENSG00000158578
HK1	NA	HK1	hexokinase 1	3098	ENSG00000156515
PRF1	NA	PRF1	perforin 1 (pore forming protein)	5551	ENSG00000180644
ETFB	NA	ETFB	electron-transfer-flavoprotein, beta polypeptide	2109	ENSG00000105379
Phenotype	Abnormality of blood and blood-forming tissues	HP:0001871
C=664;O=21;E=10.08;R=2.08;rawP=0.0002;adjP=0.0083
MVK	NA	MVK	mevalonate kinase	4598	ENSG00000110921
GLRX5	NA	GLRX5	glutaredoxin 5	51218	ENSG00000182512
BPGM	NA	BPGM	2,3-bisphosphoglycerate mutase	669	ENSG00000172331
GCLC	NA	GCLC	glutamate-cysteine ligase, catalytic subunit	2729	ENSG00000001084
ALAS2	NA	ALAS2	aminolevulinate, delta-, synthase 2	212	ENSG00000158578
CD36	NA	CD36	CD36 molecule (thrombospondin receptor)	948	ENSG00000135218
EPB42	NA	EPB42	erythrocyte membrane protein band 4.2	2038	ENSG00000166947
XK	NA	XK	X-linked Kx blood group (McLeod syndrome)	7504	ENSG00000047597
NFIX	NA	NFIX	nuclear factor I/X (CCAAT-binding transcription factor)	4784	ENSG00000008441
FECH	NA	FECH	ferrochelatase	2235	ENSG00000066926
ANK1	NA	ANK1	ankyrin 1, erythrocytic	286	ENSG00000029534
HPS1	NA	HPS1	Hermansky-Pudlak syndrome 1	3257	ENSG00000107521
TRMU	NA	TRMU	tRNA 5-methylaminomethyl-2-thiouridylate methyltransferase	55687	ENSG00000100416
SLC4A1	NA	SLC4A1	solute carrier family 4, anion exchanger, member 1 (erythrocyte membrane protein band 3, Diego blood group)	6521	ENSG00000004939
CISD2	NA	CISD2	CDGSH iron sulfur domain 2	493856	ENSG00000145354
HK1	NA	HK1	hexokinase 1	3098	ENSG00000156515
CASP8	NA	CASP8	caspase 8, apoptosis-related cysteine peptidase	841	ENSG00000064012
TPM1	NA	TPM1	tropomyosin 1 (alpha)	7168	ENSG00000140416
PRF1	NA	PRF1	perforin 1 (pore forming protein)	5551	ENSG00000180644
STOM	NA	STOM	stomatin	2040	ENSG00000148175
COX6B1	NA	COX6B1	cytochrome c oxidase subunit VIb polypeptide 1 (ubiquitous)	1340	ENSG00000126267
