# Supplementary material for: Gene transcripts associated with muscle strength: a CHARGE meta-analysis of 7,781 persons
Source: Physiol Genomics. 2015 Oct 20;48(1):1–11. doi: 10.1152/physiolgenomics.00054.2015 (PMC4757025; doi:10.1152/physiolgenomics.00054.2015)
Supplement: Supplementary Table 11 [file Supplementary_Table11.xlsx]

## Sheet: Clusters
Cluster	GO-ID	P-val	Corr p-val	Cluster freq	Total freq	Genes
1	70647	1.0231e-09	1.7352e-06	20/209 9.5%	255/14294 1.7%	UBE2F ZRANB1 USP7 UBE2H RNF11 UBE2B RNF14 USP12 HUWE1 NEDD4L FBXO30 DCAF6 DDB1 CDC34 UBA3 DCAF10 DCAF12 BIRC2 TRIM23 FBXO9
1	44267	7.4064e-09	5.1225e-06	64/209 30.6%	2151/14294 15.0%	GSK3A RNF11 RNF14 MLL DCAF6 STK11 HERC1 CDH1 PIM1 FBXO7 ACP1 TRIM23 FBXO9 PCMTD1 TGM2 MAP2K3 USP7 VRK1 RAD23A UHMK1 DDB1 KAT2B DPM2 PPM1A CDC34 TBL1XR1 HMBS FKBP8 UBA52 ST6GALNAC4 BIRC2 EPB42 USP12 NEDD4L FURIN DNAJB2 PSMB4 DNAJB4 PCBP2 BAG1 DCAF10 MARK3 DCAF12 UBE2F ZRANB1 UBE2H UBE2B RIOK3 SIAH2 EIF2AK1 HUWE1 HIPK1 CDC42BPA FBXO30 MOB1B PINK1 WNK1 DNAJA4 DNAJA2 UBA3 UBE2O CDK12 EIF2C2 EIF3B
1	32446	9.0611e-09	5.1225e-06	17/209 8.1%	206/14294 1.4%	UBE2F UBE2H RNF11 UBE2B RNF14 HUWE1 NEDD4L FBXO30 DCAF6 DDB1 CDC34 UBA3 DCAF10 DCAF12 BIRC2 TRIM23 FBXO9
1	44237	1.9367e-08	8.2114e-06	112/209 53.5%	4987/14294 34.8%	CMAS GDE1 DCAF6 STK11 PNP HERC1 CDH1 PAPOLA PIM1 PIP4K2A FBXO7 TRIM23 FBXO9 TGM2 MAP2K3 GABARAPL2 USP7 VRK1 ATP1B2 UHMK1 DPM2 NEIL3 CDC34 TBL1XR1 HMBS FKBP8 UBA52 ISCU TSTA3 EPB42 FECH C5ORF4 AK1 NEDD4L GMPR FOXO4 ADIPOR1 OAZ1 PCBP2 BAG1 PIP5K1B MARK3 UBE2F ZRANB1 UBE2H UBE2B SIAH2 EIF2AK1 PRDX6 FBXO30 MOB1B GCLC WNK1 UBA3 UBE2O CDK12 EIF2C2 GSK3A RNF11 ALAS2 RNF14 MLL PTMS HK1 CA1 GUK1 CA2 POLL …
1	19538	7.9495e-08	2.6965e-05	70/209 33.4%	2608/14294 18.2%	GSK3A RNF11 ALAS2 TFRC RNF14 MLL DCAF6 HK1 STK11 HERC1 CDH1 CAPN5 PIM1 FBXO7 ACP1 TRIM23 FBXO9 PCMTD1 CTSB TGM2 MAP2K3 USP7 VRK1 RAD23A UHMK1 DDB1 KAT2B DPM2 PPM1A KEL CDC34 TBL1XR1 HMBS FKBP8 UBA52 ST6GALNAC4 BIRC2 EPB42 USP12 NEDD4L FURIN DNAJB2 PSMB4 DNAJB4 PCBP2 BAG1 DCAF10 MARK3 DCAF12 UBE2F ZRANB1 UBE2H UBE2B RIOK3 SIAH2 EIF2AK1 HUWE1 HIPK1 CDC42BPA FBXO30 MOB1B PINK1 WNK1 DNAJA4 DNAJA2 UBA…
1	16567	1.169e-07	2.9501e-05	15/209 7.1%	189/14294 1.3%	UBE2H RNF11 UBE2B RNF14 HUWE1 NEDD4L FBXO30 DCAF6 DDB1 CDC34 DCAF10 DCAF12 BIRC2 TRIM23 FBXO9
1	43687	1.2176e-07	2.9501e-05	43/209 20.5%	1265/14294 8.8%	GSK3A RNF11 EPB42 RNF14 USP12 NEDD4L MLL DCAF6 STK11 PIM1 DCAF10 MARK3 ACP1 DCAF12 TRIM23 FBXO9 TGM2 MAP2K3 UBE2F ZRANB1 USP7 UBE2H UBE2B RIOK3 EIF2AK1 HUWE1 VRK1 HIPK1 CDC42BPA FBXO30 UHMK1 DDB1 MOB1B KAT2B PPM1A PINK1 CDC34 WNK1 HMBS UBA3 UBE2O CDK12 BIRC2
1	43632	1.7267e-07	3.2539e-05	18/209 8.6%	282/14294 1.9%	USP7 UBE2H RNF11 UBE2B SIAH2 USP12 RAD23A FBXO30 DDB1 DNAJB2 PSMB4 CDC34 CDH1 TBL1XR1 PCBP2 PIM1 FBXO7 BIRC2
1	19941	1.7267e-07	3.2539e-05	18/209 8.6%	282/14294 1.9%	USP7 UBE2H RNF11 UBE2B SIAH2 USP12 RAD23A FBXO30 DDB1 DNAJB2 PSMB4 CDC34 CDH1 TBL1XR1 PCBP2 PIM1 FBXO7 BIRC2
1	6464	1.9731e-07	3.3465e-05	48/209 22.9%	1525/14294 10.6%	GSK3A RNF11 EPB42 RNF14 USP12 NEDD4L MLL DCAF6 STK11 HERC1 PIM1 DCAF10 MARK3 ACP1 DCAF12 TRIM23 FBXO9 PCMTD1 TGM2 MAP2K3 UBE2F ZRANB1 USP7 UBE2H UBE2B RIOK3 EIF2AK1 HUWE1 VRK1 HIPK1 CDC42BPA FBXO30 UHMK1 DDB1 MOB1B KAT2B DPM2 PPM1A PINK1 CDC34 WNK1 HMBS UBA3 UBE2O CDK12 UBA52 ST6GALNAC4 BIRC2
1	44238	6.1339e-07	8.8492e-05	112/209 53.5%	5283/14294 36.9%	CMAS TFRC GDE1 DCAF6 STK11 PNP HERC1 CDH1 CAPN5 PAPOLA PIM1 PIP4K2A FBXO7 TRIM23 FBXO9 TGM2 CHID1 MAP2K3 USP7 VRK1 ATP1B2 UHMK1 DPM2 NEIL3 KEL CDC34 TBL1XR1 HMBS FKBP8 UBA52 OSBP2 TSTA3 EPB42 C5ORF4 AK1 NEDD4L GMPR FOXO4 ADIPOR1 OAZ1 CYB5R3 PCBP2 BAG1 PIP5K1B MARK3 UBE2F ZRANB1 UBE2H UBE2B SIAH2 EIF2AK1 PRDX6 FBXO30 MOB1B GCLC WNK1 UBA3 UBE2O CDK12 EIF2C2 GSK3A RNF11 ALAS2 RNF14 MLL PTMS HK1 HBM …
1	6511	6.681e-07	8.8492e-05	17/209 8.1%	277/14294 1.9%	USP7 UBE2H RNF11 UBE2B SIAH2 USP12 RAD23A FBXO30 DDB1 DNAJB2 PSMB4 CDC34 CDH1 TBL1XR1 PCBP2 FBXO7 BIRC2
1	8152	6.9108e-07	8.8492e-05	122/209 58.3%	5953/14294 41.6%	CMAS TFRC GDE1 DCAF6 STK11 PNP HERC1 CDH1 CAPN5 PAPOLA PIM1 PIP4K2A FBXO7 TRIM23 FBXO9 TGM2 CHID1 MAP2K3 GABARAPL2 USP7 VRK1 ATP1B2 UHMK1 DPM2 NEIL3 KEL CDC34 TBL1XR1 HMBS FKBP8 UBA52 ISCU OSBP2 TSTA3 EPB42 FECH C5ORF4 AK1 NEDD4L GMPR FOXO4 ADIPOR1 OAZ1 CYB5R3 PCBP2 BAG1 PIP5K1B MARK3 UBE2F ZRANB1 UBE2H UBE2B SIAH2 EIF2AK1 MICAL2 PRDX6 FBXO30 MOB1B GCLC WNK1 UBA3 UBE2O CDK12 EIF2C2 GSK3A RNF11 AL…
1	51603	7.3048e-07	8.8492e-05	18/209 8.6%	311/14294 2.1%	USP7 UBE2H RNF11 UBE2B SIAH2 USP12 RAD23A FBXO30 DDB1 DNAJB2 PSMB4 CDC34 CDH1 TBL1XR1 PCBP2 PIM1 FBXO7 BIRC2
1	44257	8.3955e-07	9.4925e-05	18/209 8.6%	314/14294 2.1%	USP7 UBE2H RNF11 UBE2B SIAH2 USP12 RAD23A FBXO30 DDB1 DNAJB2 PSMB4 CDC34 CDH1 TBL1XR1 PCBP2 PIM1 FBXO7 BIRC2
1	43412	9.0984e-07	9.6443e-05	48/209 22.9%	1606/14294 11.2%	GSK3A RNF11 EPB42 RNF14 USP12 NEDD4L MLL DCAF6 STK11 HERC1 PIM1 DCAF10 MARK3 ACP1 DCAF12 TRIM23 FBXO9 PCMTD1 TGM2 MAP2K3 UBE2F ZRANB1 USP7 UBE2H UBE2B RIOK3 EIF2AK1 HUWE1 VRK1 HIPK1 CDC42BPA FBXO30 UHMK1 DDB1 MOB1B KAT2B DPM2 PPM1A PINK1 CDC34 WNK1 HMBS UBA3 UBE2O CDK12 UBA52 ST6GALNAC4 BIRC2
1	30163	2.5099e-06	0.0002504	18/209 8.6%	339/14294 2.3%	USP7 UBE2H RNF11 UBE2B SIAH2 USP12 RAD23A FBXO30 DDB1 DNAJB2 PSMB4 CDC34 CDH1 TBL1XR1 PCBP2 PIM1 FBXO7 BIRC2
1	30218	2.664e-06	0.00025101	7/209 3.3%	43/14294 0.3%	ALAS2 EPB42 TAL1 BPGM SOX6 TRIM10 KLF1
1	44260	3.1041e-06	0.00027708	81/209 38.7%	3505/14294 24.5%	GSK3A RNF11 ALAS2 CMAS RNF14 MLL DCAF6 PTMS STK11 HERC1 CDH1 PAPOLA PIM1 POLL CD36 FBXO7 ACP1 TRIM23 FBXO9 PCMTD1 TGM2 UPF2 MAP2K3 USP7 VRK1 RAD23A UHMK1 DDB1 KAT2B DPM2 PPM1A NEIL3 CDC34 TBL1XR1 HMBS FKBP8 POLR1D UBA52 ST6GALNAC4 BIRC2 NFIX EPB42 USP12 NEDD4L FURIN FOXO4 DNAJB2 PSMB4 DNAJB4 PCBP2 BAG1 TRA2A E2F2 DCAF10 MBNL3 SF3B1 MARK3 DCAF12 SNCA UBE2F ZRANB1 UBE2H UBE2B RIOK3 SIAH2 EIF2AK1 HU…
1	43161	6.1178e-06	0.00049408	11/209 5.2%	139/14294 0.9%	DDB1 DNAJB2 PSMB4 CDC34 UBE2B CDH1 TBL1XR1 PCBP2 RAD23A FBXO30 BIRC2
1	10498	6.1178e-06	0.00049408	11/209 5.2%	139/14294 0.9%	DDB1 DNAJB2 PSMB4 CDC34 UBE2B CDH1 TBL1XR1 PCBP2 RAD23A FBXO30 BIRC2
1	34101	6.5931e-06	0.00050827	7/209 3.3%	49/14294 0.3%	ALAS2 EPB42 TAL1 BPGM SOX6 TRIM10 KLF1
1	44265	7.4926e-06	0.0005525	20/209 9.5%	441/14294 3.0%	UPF2 USP7 UBE2H RNF11 UBE2B SIAH2 USP12 RAD23A FBXO30 DDB1 DNAJB2 PSMB4 CDC34 CDH1 TBL1XR1 PCBP2 PIM1 CD36 FBXO7 BIRC2
1	33013	1.4484e-05	0.00097941	6/209 2.8%	37/14294 0.2%	ALAS2 SLC25A39 FECH EIF2AK1 HMBS BLVRB
1	6778	1.4484e-05	0.00097941	6/209 2.8%	37/14294 0.2%	ALAS2 SLC25A39 FECH EIF2AK1 HMBS BLVRB
1	9057	1.5478e-05	0.00097941	21/209 10.0%	503/14294 3.5%	CHID1 UPF2 USP7 UBE2H RNF11 UBE2B SIAH2 USP12 RAD23A FBXO30 DDB1 DNAJB2 PSMB4 CDC34 CDH1 TBL1XR1 PCBP2 PIM1 CD36 FBXO7 BIRC2
1	43170	1.5592e-05	0.00097941	87/209 41.6%	4013/14294 28.0%	GSK3A RNF11 ALAS2 CMAS TFRC RNF14 MLL DCAF6 PTMS HK1 STK11 HERC1 CDH1 CAPN5 PAPOLA PIM1 POLL CD36 FBXO7 ACP1 TRIM23 FBXO9 PCMTD1 CTSB TGM2 CHID1 UPF2 MAP2K3 USP7 VRK1 RAD23A UHMK1 DDB1 KAT2B DPM2 PPM1A NEIL3 KEL CDC34 TBL1XR1 HMBS FKBP8 POLR1D UBA52 ST6GALNAC4 BIRC2 NFIX EPB42 USP12 NEDD4L FURIN FOXO4 DNAJB2 PSMB4 DNAJB4 PCBP2 BAG1 TRA2A E2F2 DCAF10 MBNL3 SF3B1 MARK3 DCAF12 SNCA UBE2F ZRANB1 UBE2…
1	48821	2.8634e-05	0.0017344	4/209 1.9%	13/14294 0.0%	EPB42 BPGM SOX6 KLF1
1	42168	4.7603e-05	0.002784	5/209 2.3%	28/14294 0.1%	ALAS2 SLC25A39 FECH HMBS BLVRB
1	6508	6.5658e-05	0.0037118	25/209 11.9%	730/14294 5.1%	RNF11 TFRC USP12 FURIN HK1 DNAJB2 PSMB4 CDH1 PCBP2 CAPN5 PIM1 FBXO7 CTSB USP7 UBE2H UBE2B SIAH2 RAD23A FBXO30 DDB1 KEL CDC34 TBL1XR1 UBA3 BIRC2
1	9987	9.7302e-05	0.0053053	162/209 77.5%	9361/14294 65.4%	CMAS ARL6IP1 TFRC GDE1 CASC5 SLC4A1 DCAF6 LGALS3 STK11 PNP HERC1 SESN3 CDH1 CAPN5 PAPOLA PIM1 PIP4K2A SOX6 FBXO7 AP2M1 TRIM23 FBXO9 TGM2 MAP2K3 GABARAPL2 RAB2B USP7 TPM1 VRK1 ATP1B2 GAPVD1 ANK1 UHMK1 DPM2 NEIL3 CDC34 TBL1XR1 HMBS PSME4 FKBP8 UBA52 TRIM10 OPTN ISCU TSTA3 EPB42 FECH C5ORF4 AK1 NEDD4L GMPR FOXO4 ADIPOR1 OAZ1 EPB49 SHARPIN PCBP2 BAG1 PLEK2 PIP5K1B MARK3 UBE2F NFE2 FIS1 ZRANB1 UBE2H U…
1	51188	0.0001001	0.0053053	8/209 3.8%	99/14294 0.6%	GCLC ALAS2 PNP SLC25A39 FECH HMBS HAGH ISCU
1	9056	0.0001472	0.007565	30/209 14.3%	1006/14294 7.0%	RNF11 USP12 HK1 DNAJB2 PSMB4 PNP CDH1 PCBP2 PIM1 CD36 FBXO7 CTSB CHID1 UPF2 GABARAPL2 USP7 UBE2H UBE2B SIAH2 RAD23A BPGM PRDX6 FBXO30 DDB1 RPIA CDC34 TBL1XR1 BLVRB BIRC2 PNPLA2
1	51246	0.00015662	0.0078125	22/209 10.5%	635/14294 4.4%	UBE2F UBE2H ZER1 UBE2B EIF2AK1 ITLN1 NEDD4L FURIN MLL UHMK1 DNAJB2 PSMB4 GCLC PINK1 CDC34 CDH1 UBQLN1 UBE2O IGF2BP2 EIF2C2 SNCA EIF3B
1	44248	0.00017183	0.0083264	25/209 11.9%	776/14294 5.4%	RNF11 USP12 DNAJB2 PSMB4 PNP CDH1 PCBP2 PIM1 CD36 FBXO7 CTSB UPF2 GABARAPL2 USP7 UBE2H UBE2B SIAH2 RAD23A PRDX6 FBXO30 DDB1 CDC34 TBL1XR1 BLVRB BIRC2
1	51186	0.00020794	0.0097965	11/209 5.2%	204/14294 1.4%	RPIA GCLC ALAS2 PNP SLC25A39 FECH EIF2AK1 HMBS BLVRB HAGH ISCU
1	6783	0.00021865	0.010023	4/209 1.9%	21/14294 0.1%	ALAS2 SLC25A39 FECH HMBS
1	32781	0.00024256	0.010826	3/209 1.4%	9/14294 0.0%	MYL4 GABARAPL2 TPM1
1	33014	0.00044146	0.018718	4/209 1.9%	25/14294 0.1%	ALAS2 SLC25A39 FECH HMBS
1	6779	0.00044146	0.018718	4/209 1.9%	25/14294 0.1%	ALAS2 SLC25A39 FECH HMBS
1	30099	0.00048112	0.019428	7/209 3.3%	95/14294 0.6%	ALAS2 EPB42 TAL1 BPGM SOX6 TRIM10 KLF1
1	48872	0.00048112	0.019428	7/209 3.3%	95/14294 0.6%	ALAS2 EPB42 TAL1 BPGM SOX6 TRIM10 KLF1
1	33299	0.00063218	0.023308	2/209 0.9%	3/14294 0.0%	PLDN HPS1
1	46501	0.00063218	0.023308	2/209 0.9%	3/14294 0.0%	FECH EIF2AK1
1	60605	0.00063218	0.023308	2/209 0.9%	3/14294 0.0%	CDH1 TGM2
1	60662	0.00063218	0.023308	2/209 0.9%	3/14294 0.0%	CDH1 TGM2
1	32269	0.00069958	0.025244	10/209 4.7%	199/14294 1.3%	DNAJB2 PSMB4 GCLC UBE2B CDH1 EIF2AK1 FURIN IGF2BP2 EIF2C2 SNCA
1	9894	0.00089377	0.031471	12/209 5.7%	281/14294 1.9%	MYL4 DNAJB2 GABARAPL2 ALS2CR12 GCLC GSK3A TPM1 CISD2 NEDD4L FURIN TBC1D22B PNPLA2
1	31329	0.00090923	0.031471	11/209 5.2%	243/14294 1.7%	MYL4 DNAJB2 GABARAPL2 ALS2CR12 GCLC GSK3A TPM1 CISD2 FURIN TBC1D22B PNPLA2
1	46777	0.00097367	0.033027	6/209 2.8%	78/14294 0.5%	MOB1B EIF2AK1 PIM1 VRK1 CDK12 UHMK1
1	51248	0.0011347	0.037734	10/209 4.7%	212/14294 1.4%	DNAJB2 PSMB4 GCLC UBE2B CDH1 EIF2AK1 FURIN IGF2BP2 EIF2C2 SNCA
1	43951	0.0012522	0.04084	2/209 0.9%	4/14294 0.0%	CDC34 UBE2B
1	42440	0.0013283	0.042504	5/209 2.3%	56/14294 0.3%	ALAS2 SLC25A39 FECH HMBS BLVRB
1	43462	0.0014993	0.047088	3/209 1.4%	16/14294 0.1%	MYL4 GABARAPL2 TPM1
2	9152	2.3625e-05	0.0060449	4/21 19.0%	118/14305 0.8%	ATP6V0B ATP2A3 AMPD2 TCIRG1
2	9260	3.1544e-05	0.0060449	4/21 19.0%	127/14305 0.8%	ATP6V0B ATP2A3 AMPD2 TCIRG1
2	9150	3.6705e-05	0.0060449	4/21 19.0%	132/14305 0.9%	ATP6V0B ATP2A3 AMPD2 TCIRG1
2	6164	4.3685e-05	0.0060449	4/21 19.0%	138/14305 0.9%	ATP6V0B ATP2A3 AMPD2 TCIRG1
2	9259	5.0206e-05	0.0060449	4/21 19.0%	143/14305 0.9%	ATP6V0B ATP2A3 AMPD2 TCIRG1
2	6163	0.00010295	0.0089366	4/21 19.0%	172/14305 1.2%	ATP6V0B ATP2A3 AMPD2 TCIRG1
2	9165	0.00011502	0.0089366	4/21 19.0%	177/14305 1.2%	ATP6V0B ATP2A3 AMPD2 TCIRG1
2	34404	0.0001336	0.0089366	4/21 19.0%	184/14305 1.2%	ATP6V0B ATP2A3 AMPD2 TCIRG1
2	34654	0.0001336	0.0089366	4/21 19.0%	184/14305 1.2%	ATP6V0B ATP2A3 AMPD2 TCIRG1
2	6754	0.00029507	0.015538	3/21 14.2%	90/14305 0.6%	ATP6V0B ATP2A3 TCIRG1
2	35466	0.00039624	0.015538	7/21 33.3%	1003/14305 7.0%	NOTCH1 MLL4 ADRBK1 FLNA ARHGEF1 ARAP1 RGL2
2	46034	0.00040232	0.015538	3/21 14.2%	100/14305 0.6%	ATP6V0B ATP2A3 TCIRG1
2	9206	0.00040232	0.015538	3/21 14.2%	100/14305 0.6%	ATP6V0B ATP2A3 TCIRG1
2	9145	0.00041425	0.015538	3/21 14.2%	101/14305 0.7%	ATP6V0B ATP2A3 TCIRG1
2	9201	0.00041425	0.015538	3/21 14.2%	101/14305 0.7%	ATP6V0B ATP2A3 TCIRG1
2	31532	0.00042385	0.015538	2/21 9.5%	21/14305 0.1%	FLNA ARAP1
2	9142	0.00043877	0.015538	3/21 14.2%	103/14305 0.7%	ATP6V0B ATP2A3 TCIRG1
2	9205	0.0005607	0.018233	3/21 14.2%	112/14305 0.7%	ATP6V0B ATP2A3 TCIRG1
2	9199	0.00057544	0.018233	3/21 14.2%	113/14305 0.7%	ATP6V0B ATP2A3 TCIRG1
2	9144	0.00063692	0.018334	3/21 14.2%	117/14305 0.8%	ATP6V0B ATP2A3 TCIRG1
2	6753	0.00067	0.018334	4/21 19.0%	281/14305 1.9%	ATP6V0B ATP2A3 AMPD2 TCIRG1
2	9117	0.00067	0.018334	4/21 19.0%	281/14305 1.9%	ATP6V0B ATP2A3 AMPD2 TCIRG1
2	9141	0.00079024	0.020684	3/21 14.2%	126/14305 0.8%	ATP6V0B ATP2A3 TCIRG1
2	55086	0.00091038	0.022284	4/21 19.0%	305/14305 2.1%	ATP6V0B ATP2A3 AMPD2 TCIRG1
2	10646	0.0009254	0.022284	7/21 33.3%	1154/14305 8.0%	NOTCH1 MLL4 ADRBK1 FLNA ARHGEF1 ARAP1 RGL2
2	44271	0.0011794	0.02678	4/21 19.0%	327/14305 2.2%	ATP6V0B ATP2A3 AMPD2 TCIRG1
2	46483	0.0013185	0.02678	4/21 19.0%	337/14305 2.3%	ATP6V0B ATP2A3 AMPD2 TCIRG1
2	3108	0.001468	0.02678	1/21 4.7%	1/14305 0.0%	ADRBK1
2	3176	0.001468	0.02678	1/21 4.7%	1/14305 0.0%	NOTCH1
2	3180	0.001468	0.02678	1/21 4.7%	1/14305 0.0%	NOTCH1
2	30037	0.001468	0.02678	1/21 4.7%	1/14305 0.0%	ARAP1
2	14807	0.001468	0.02678	1/21 4.7%	1/14305 0.0%	NOTCH1
2	51764	0.001468	0.02678	1/21 4.7%	1/14305 0.0%	FLNA
2	15985	0.0017058	0.02934	2/21 9.5%	42/14305 0.2%	ATP6V0B TCIRG1
2	15986	0.0017058	0.02934	2/21 9.5%	42/14305 0.2%	ATP6V0B TCIRG1
2	34220	0.0027037	0.044156	2/21 9.5%	53/14305 0.3%	ATP6V0B TCIRG1
2	7221	0.002934	0.044156	1/21 4.7%	2/14305 0.0%	NOTCH1
2	3170	0.002934	0.044156	1/21 4.7%	2/14305 0.0%	NOTCH1
2	3179	0.002934	0.044156	1/21 4.7%	2/14305 0.0%	NOTCH1
2	46533	0.002934	0.044156	1/21 4.7%	2/14305 0.0%	NOTCH1
2	15992	0.0033393	0.049031	2/21 9.5%	59/14305 0.4%	ATP6V0B TCIRG1
3	7166	0.00015264	0.02206	7/15 46.6%	1280/14305 8.9%	TGFBR3 GPR56 IL2RB KLRF1 NCAM1 KLRD1 PTGDR
3	19835	0.0001737	0.02206	2/15 13.3%	19/14305 0.1%	GZMA PRF1
4	2683	0.00023813	0.022739	2/4 50.0%	91/14306 0.6%	CD274 SERPING1
4	1868	0.00055915	0.022739	1/4 25.0%	2/14306 0.0%	SERPING1
4	1869	0.00055915	0.022739	1/4 25.0%	2/14306 0.0%	SERPING1
4	45916	0.00083863	0.025578	1/4 25.0%	3/14306 0.0%	SERPING1
4	2921	0.0011181	0.027281	1/4 25.0%	4/14306 0.0%	SERPING1
4	30449	0.0013974	0.028414	1/4 25.0%	5/14306 0.0%	SERPING1
4	10955	0.0016767	0.029223	1/4 25.0%	6/14306 0.0%	SERPING1
4	45824	0.001956	0.029829	1/4 25.0%	7/14306 0.0%	SERPING1
4	10953	0.0027934	0.034079	1/4 25.0%	10/14306 0.0%	SERPING1
4	70613	0.0027934	0.034079	1/4 25.0%	10/14306 0.0%	SERPING1
4	2920	0.0033514	0.03717	1/4 25.0%	12/14306 0.0%	SERPING1
4	2682	0.0050538	0.049761	2/4 50.0%	424/14306 2.9%	CD274 SERPING1
4	2698	0.0053024	0.049761	1/4 25.0%	19/14306 0.1%	SERPING1
