# Supplementary material for: Gene transcripts associated with muscle strength: a CHARGE meta-analysis of 7,781 persons
Source: Physiol Genomics. 2015 Oct 20;48(1):1–11. doi: 10.1152/physiolgenomics.00054.2015 (PMC4757025; doi:10.1152/physiolgenomics.00054.2015)
Supplement: Supplementary Table 12 [file Supplementary_Table12.xlsx]

## Sheet: Sheet1
221 genes associated with muscle strength - number of abstracts that mention them, and the number that also contain the term "muscle"
Gene	N Pubs	N	%
PDK4	123	59	47.9675
MBNL3	17	8	47.0588
TMOD1	51	21	41.1765
SLC16A4	88	33	37.5
TPM1	177	52	29.3785
CREG1	38	11	28.9474
AHSP	317	90	28.3912
PYGL	70	17	24.2857
RGCC	29	6	20.6897
XK	67	12	17.9104
NUAK2	31	4	12.9032
NOL3	41	5	12.1951
ETFB	36	4	11.1111
ANK1	166	16	9.63855
CTNNAL1	32	3	9.375
NFIX	32	3	9.375
PDE4D	247	23	9.31174
HK1	190	17	8.94737
TRMU	25	2	8
RRM2B	93	7	7.52688
RPS6KA5	153	10	6.53595
CD36	3631	230	6.33434
NDUFS1	49	3	6.12245
IGF1R	1978	117	5.91507
AKT3	152	8	5.26316
TSPAN13	19	1	5.26316
RAC1	1417	73	5.15173
NDUFB11	20	1	5
TRAT1	20	1	5
SIGLEC7	65	3	4.61538
LCMT2	22	1	4.54545
CA1	225	10	4.44444
KREMEN1	23	1	4.34783
TRAK2	23	1	4.34783
ST13	118	5	4.23729
NRG1	857	36	4.2007
MGST1	96	4	4.16667
COQ9	26	1	3.84615
WDR82	54	2	3.7037
ACSL6	28	1	3.57143
ACP1	1503	53	3.52628
JAZF1	89	3	3.37079
PIK3R2	154	5	3.24675
CISD2	31	1	3.22581
EEF1B2	98	3	3.06122
COX6B1	33	1	3.0303
OPTN	201	6	2.98507
MCM7	235	7	2.97872
KAT2B	407	12	2.9484
RPIA	34	1	2.94118
EGLN2	104	3	2.88462
VTI1B	107	3	2.80374
CTSB	1146	32	2.79232
ALDH5A1	114	3	2.63158
STAU1	80	2	2.5
UBB	242	6	2.47934
FGFR1OP	43	1	2.32558
RALBP1	173	4	2.31214
SLC4A1	394	9	2.28426
CTNNB1	3931	88	2.23862
ERBB3	761	17	2.2339
SYN2	45	1	2.22222
TXNIP	182	4	2.1978
IFI27	875	18	2.05714
CSF1R	538	11	2.04461
ASGR2	148	3	2.02703
SLC14A1	52	1	1.92308
IL19	108	2	1.85185
BPGM	55	1	1.81818
GABARAP	111	2	1.8018
TLR5	340	6	1.76471
LGALS3	884	15	1.69683
CLK1	59	1	1.69492
UBQLN1	119	2	1.68067
DUSP3	64	1	1.5625
GTF3A	199	3	1.50754
GSTO1	138	2	1.44928
VAPA	71	1	1.40845
SIAH2	75	1	1.33333
IRAK3	76	1	1.31579
EIF2AK1	80	1	1.25
IGF2BP2	162	2	1.23457
HPS1	83	1	1.20482
HP	1371	16	1.16703
WNK1	178	2	1.1236
CETN2	92	1	1.08696
PKN2	92	1	1.08696
MVK	185	2	1.08108
UBA52	94	1	1.06383
GCLC	196	2	1.02041
TNK2	101	1	0.990099
MXI1	105	1	0.952381
FECH	323	3	0.928793
POLR2L	972	9	0.925926
CASP8	2393	20	0.835771
FCGR1A	361	3	0.831025
IL2RB	1217	10	0.821693
STOM	122	1	0.819672
ATG16L1	125	1	0.8
ALAS2	141	1	0.70922
PNP	464	3	0.646552
MCM3	160	1	0.625
POLR2B	197	1	0.507614
CCR6	283	1	0.353357
PRF1	308	1	0.324675
PTTG1	318	1	0.314465
TOP1	1458	1	0.0685871
ARRDC3	20	0	0
CIRBP	66	0	0
EIF1B	18	0	0
GID4	7	0	0
HEATR5A	14	0	0
HNRNPA0	58	0	0
NTAN1	46	0	0
RAD23A	123	0	0
RIOK3	24	0	0
TFDP1	112	0	0
ADPGK	25	0	0
ANKRD9	8	0	0
ANP32B	48	0	0
AP2S1	42	0	0
ARAP1	40	0	0
ASAP1	66	0	0
ATL2	24	0	0
BANP	38	0	0
C14ORF166	39	0	0
C2ORF88	12	0	0
C9ORF78	30	0	0
C9ORF84	9	0	0
CARHSP1	29	0	0
CCAR2	83	0	0
CCDC176	9	0	0
CCDC90B	13	0	0
CD300LF	29	0	0
CDR2	43	0	0
CHP1	35	0	0
CIZ1	28	0	0
CLASP2	63	0	0
CLIP4	7	0	0
CNKSR3	17	0	0
CPEB2	10	0	0
CREBZF	26	0	0
CUL4A	183	0	0
DCAF6	34	0	0
DDX3X	159	0	0
DEFA4	40	0	0
DHX15	67	0	0
DYNLRB1	38	0	0
EIF1	48	0	0
EPB42	50	0	0
FAM210B	11	0	0
FAM73A	5	0	0
FCGR1B	20	0	0
FGL1	24	0	0
GID8	22	0	0
GLRX5	20	0	0
GRAMD1C	6	0	0
HBP1	46	0	0
HEBP1	25	0	0
HEPACAM2	10	0	0
HERC3	20	0	0
HNRNPR	73	0	0
HS.105618	0	0	0
HS.291319	0	0	0
HS.57079	0	0	0
ICMT	69	0	0
ITPA	119	0	0
JADE1	33	0	0
KANSL2	0	0	0
KBTBD2	14	0	0
KCNJ15	26	0	0
KIAA0513	11	0	0
LOC644330	0	0	0
LOC653778	0	0	0
LOC728744	0	0	0
LOC729905	0	0	0
MCM9	19	0	0
MCOLN1	93	0	0
MFSD8	21	0	0
MGC18216	0	0	0
MGC71993	0	0	0
NPRL3	20	0	0
NUP160	56	0	0
NUP35	32	0	0
PA2G4	95	0	0
PCBP2	132	0	0
PIGB	13	0	0
PIP5K1B	31	0	0
PLEK2	17	0	0
PLEKHF2	25	0	0
PPTC7	9	0	0
PRCP	48	0	0
QPCT	55	0	0
QTRTD1	20	0	0
RANBP10	24	0	0
RAP1GAP	72	0	0
RBM14	70	0	0
RGL2	25	0	0
RGS10	48	0	0
RNF113A	19	0	0
RNF175	9	0	0
RP11-529I10.4	0	0	0
SACM1L	24	0	0
SEC14L1	31	0	0
SIGLEC10	14	0	0
SLC26A8	22	0	0
SMG1	115	0	0
SNX3	43	0	0
SPRTN	30	0	0
SRPK2	53	0	0
TMED5	17	0	0
TPST2	23	0	0
TRA2A	40	0	0
TREM1	134	0	0
TSTA3	37	0	0
UBAC1	30	0	0
UBE2F	17	0	0
WAC	38	0	0
ZBTB4	18	0	0
ZFYVE27	17	0	0
ZMAT2	13	0	0
ZNF532	16	0	0
